# Supplementary material for: trans-Dichlorido­bis(3,4-dimethyl­pyridine)platinum(II)
Source: Acta Crystallogr Sect E Struct Rep Online. 2008 Dec 13;65(Pt 1):m60. doi: 10.1107/S1600536808041597 (PMC2967902; doi:10.1107/S1600536808041597)
Supplement: Supplementary file 1 [file e-65-00m60-sup1.cif]

##############################################################################
###                                                                        ###
###        Electronic paper (Acta Crystallographica Section E)             ###
###                                                                        ###
##############################################################################
#                                                                            #
# This CIF contains the data in a paper accepted for publication in Acta     #
# Crystallographica Section E. It conforms to the requirements of Notes      #
# for Authors for Section E, and has been peer reviewed under the auspices   #
# of the IUCr Commission on Journals.                                        #
#                                                                            #
# Full details of the Crystallographic Information File format               #
# are given in the paper "The Crystallographic Information File (CIF):       #
# a New Standard Archive File for Crystallography" by S. R. Hall, F. H.      #
# Allen and I. D. Brown [Acta Cryst. (1991), A47, 655-685].                  #
#                                                                            #
# The current version of the core CIF dictionary is obtainable from          #
# ftp://ftp.iucr.org/pub/cif_core.dic. The current version number is 2.4.    #
#                                                                            #
# Software is freely available for graphical display of the structure(s) in  #
# this CIF.  For information consult the CIF home page http://www.iucr.org/  #
# cif/home.html                                                              #
#                                                                            #
# This file may be used for bona fide research purposes within the           #
# scientific community so long as proper attribution is given to the journal # 
# article from which it was obtained.                                        #
#                                                                            #
##############################################################################
                                             
data_global
_audit_creation_method     'form.cif (version 2.0)'
_journal_data_validation_number     ?
_journal_date_recd_electronic     2008-10-30
_journal_date_accepted     2008-12-08
_journal_name_full     'Acta Crystallographica, Section E'
_journal_year     2009
_journal_volume     65
_journal_issue      1
_journal_page_first     m60
_journal_page_last     m60
_journal_paper_category     QM
_journal_coeditor_code     KJ2108
_publ_contact_author_name     'Matti Haukka'
_publ_contact_author_address
;
Dept. of Chemistry, University of Joensuu, P.O. Box 111, FI-80101 Joensuu,
 Finland
;
_publ_contact_author_email     'matti.haukka@joensuu.fi'
_publ_contact_author_fax     '+358-13-2513390'
_publ_contact_author_phone     '+358-13-2513346'
_publ_section_title
;
<i>trans</i>-Dichloridobis(3,4-dimethylpyridine)platinum(II)
;
loop_
    _publ_author_name
    _publ_author_footnote
    _publ_author_address
    'Chernyshev, Alexander N.' .
;
Department of Chemistry, St. Petersburg State University, 198504 Stary Petergof,
Russian Federation
;
    'Bokach, Nadezhda A.' .
;
Department of Chemistry, St. Petersburg State University, 198504 Stary Petergof,
Russian Federation
;
    'Izotova, Youlia A.' .
;
Department of Chemistry, St. Petersburg State University, 198504 Stary Petergof,
Russian Federation
;
    'Haukka, Matti' .
;
Department of Chemistry, University of Joensuu, P.O. Box 111, FI-80101 Joensuu,
Finland
;
_exptl_special_details
;
IR spectrum in KBr, selected bonds, cm^-1^: 2962 w \n(C--H),
1616 m \n(C=N), 1495 <i>m</i>-w and 1448 <i>m</i>-w \n(C=C). ^1^H NMR spectrum
in CDCl~3~, \d: 2.27 and 2.33 (two s, 3<i>H</i>+3<i>H</i>), 7.07 (d, J 5.95 Hz,
1<i>H</i>), 8.56 (d, J 5.95 Hz, 1<i>H</i>), 8.60 (s, 1<i>H</i>).
;
data_I
_audit_creation_method     SHELXL-97
_chemical_name_systematic
;
<i>trans</i>-Dichloridobis(3,4-dimethylpyridine)platinum(ll)
;
_chemical_name_common     ?
_chemical_formula_moiety     'C14 H18 Cl2 N2 Pt'
_chemical_formula_sum     'C14 H18 Cl2 N2 Pt'
_chemical_formula_iupac     '[Pt Cl2 (C7 H9 N)2]'
_chemical_formula_weight     480.29
_chemical_melting_point     ?
_symmetry_cell_setting     'monoclinic'
_symmetry_space_group_name_H-M     'P 21/n'
_symmetry_space_group_name_Hall     '-P 2yn'
loop_
    _symmetry_equiv_pos_as_xyz
    'x, y, z'
    '-x+1/2, y+1/2, -z+1/2'
    '-x, -y, -z'
    'x-1/2, -y-1/2, z-1/2'
_cell_length_a     7.9763(5)
_cell_length_b     7.1102(3)
_cell_length_c     13.3586(7)
_cell_angle_alpha     90.00
_cell_angle_beta     98.247(5)
_cell_angle_gamma     90.00
_cell_volume     749.77(7)
_cell_formula_units_Z     2
_cell_measurement_reflns_used     2339
_cell_measurement_theta_min     1.00
_cell_measurement_theta_max     20.03
_cell_measurement_temperature     120(2)
_exptl_crystal_description     block
_exptl_crystal_colour     'pale yellow'
_exptl_crystal_size_max     0.21
_exptl_crystal_size_mid     0.20
_exptl_crystal_size_min     0.10
_exptl_crystal_density_diffrn     2.127
_exptl_crystal_density_meas     ?
_exptl_crystal_density_method     'not measured'
_exptl_crystal_F_000     456
_exptl_absorpt_coefficient_mu     9.701
_exptl_absorpt_correction_type     'multi-scan'
_exptl_absorpt_process_details     '(SADABS; Sheldrick, 2003)'
_exptl_absorpt_correction_T_min     0.2006
_exptl_absorpt_correction_T_max     0.3808
_diffrn_ambient_temperature     120(2)
_diffrn_radiation_type     MoK\a
_diffrn_radiation_wavelength     0.71073
_diffrn_radiation_source     'fine-focus sealed tube'
_diffrn_radiation_monochromator     'horizontally mounted graphite crystal'
_diffrn_measurement_device_type     'Nonius KappaCCD'
_diffrn_measurement_device     '95mm CCD camera on \k-goniostat'
_diffrn_measurement_method     '\f scans and \w scans with \k offset'
_diffrn_detector_area_resol_mean     '9 pixels mm-1'
_diffrn_reflns_number     17165
_diffrn_reflns_av_R_equivalents     0.0331
_diffrn_reflns_av_sigmaI/netI     0.0206
_diffrn_reflns_theta_min     2.81
_diffrn_reflns_theta_max     30.00
_diffrn_reflns_theta_full     30.00
_diffrn_measured_fraction_theta_max     1.000
_diffrn_measured_fraction_theta_full     1.000
_diffrn_reflns_limit_h_min     -11
_diffrn_reflns_limit_h_max     10
_diffrn_reflns_limit_k_min     -10
_diffrn_reflns_limit_k_max     9
_diffrn_reflns_limit_l_min     -18
_diffrn_reflns_limit_l_max     18
_diffrn_standards_number     ?
_diffrn_standards_interval_count     ?
_diffrn_standards_interval_time     ?
_diffrn_standards_decay_%     ?
_refine_special_details
;
Refinement of <i>F</i>^2^ against ALL reflections. The weighted <i>R</i>-factor
<i>wR</i> and goodness of fit <i>S</i> are based on <i>F</i>^2^, conventional
<i>R</i>-factors <i>R</i> are based on <i>F</i>, with <i>F</i> set to zero for
negative <i>F</i>^2^. The threshold expression of <i>F</i>^2^ >
\s(<i>F</i>^2^) is used only for calculating <i>R</i>-factors(gt) <i>etc</i>.
and is not relevant to the choice of reflections for refinement.
<i>R</i>-factors based on <i>F</i>^2^ are statistically about twice as large
as those based on <i>F</i>, and <i>R</i>- factors based on ALL data will be
even larger.
;
_reflns_number_total     2177
_reflns_number_gt     1705
_reflns_threshold_expression     >2sigma(I)
_refine_ls_structure_factor_coef     Fsqd
_refine_ls_matrix_type     full
_refine_ls_R_factor_all     0.0273
_refine_ls_R_factor_gt     0.0145
_refine_ls_wR_factor_gt     0.0271
_refine_ls_wR_factor_ref     0.0298
_refine_ls_goodness_of_fit_ref     1.077
_refine_ls_restrained_S_all     1.077
_refine_ls_number_reflns     2177
_refine_ls_number_parameters     90
_refine_ls_number_restraints     0
_refine_ls_hydrogen_treatment     constr
_refine_ls_weighting_scheme     calc
_refine_ls_weighting_details
         'calc w=1/[\s^2^(Fo^2^)+(0.0064P)^2^+0.7739P] where P=(Fo^2^+2Fc^2^)/3'
_atom_sites_solution_hydrogens     geom
_atom_sites_solution_primary     direct
_atom_sites_solution_secondary     difmap
_refine_ls_shift/su_max     0.000
_refine_ls_shift/su_mean     0.000
_refine_diff_density_max     0.671
_refine_diff_density_min     -0.782
_refine_ls_extinction_method     none
_refine_ls_extinction_coef     ?
loop_
    _atom_type_symbol
    _atom_type_description
    _atom_type_scat_dispersion_real
    _atom_type_scat_dispersion_imag
    _atom_type_scat_source
    'C' 'C' 0.0033 0.0016
                         'International Tables Vol C Tables 4.2.6.8 and 6.1.1.4'
    'H' 'H' 0.0000 0.0000
                         'International Tables Vol C Tables 4.2.6.8 and 6.1.1.4'
    'N' 'N' 0.0061 0.0033
                         'International Tables Vol C Tables 4.2.6.8 and 6.1.1.4'
    'Cl' 'Cl' 0.1484 0.1585
                         'International Tables Vol C Tables 4.2.6.8 and 6.1.1.4'
    'Pt' 'Pt' -1.7033 8.3905
                         'International Tables Vol C Tables 4.2.6.8 and 6.1.1.4'
_computing_data_collection     'COLLECT (Bruker, 2004)'
_computing_cell_refinement     'EvalCCD (Duisenberg <i>et al.</i>,  2003)'
_computing_data_reduction     'EvalCCD (Duisenberg <i>et al.</i>,  2003)'
_computing_structure_solution     'SHELXS97 (Sheldrick, 2008)'
_computing_structure_refinement     'SHELXL97 (Sheldrick, 2008)'
_computing_molecular_graphics     'DIAMOND (Brandenburg, 2006)'
_computing_publication_material     'SHELXL97 (Sheldrick, 2008)'
loop_
    _atom_site_type_symbol
    _atom_site_label
    _atom_site_fract_x
    _atom_site_fract_y
    _atom_site_fract_z
    _atom_site_U_iso_or_equiv
    _atom_site_adp_type
    _atom_site_calc_flag
    _atom_site_refinement_flags
    _atom_site_occupancy
    _atom_site_disorder_assembly
    _atom_site_disorder_group
    Pt Pt1 0.0000 0.0000 0.0000 0.01078(3) Uani d S 1 . .
    Cl Cl1 -0.12594(8) -0.27477(8) 0.03883(4) 0.01897(11) Uani d . 1 . .
    N N1 0.0259(2) 0.0765(3) 0.14663(13) 0.0127(4) Uani d . 1 . .
    C C1 -0.0247(3) 0.2464(3) 0.17546(16) 0.0143(4) Uani d . 1 . .
    H H1 -0.0716 0.3324 0.1246 0.017 Uiso calc R 1 . .
    C C2 -0.0115(3) 0.3015(3) 0.27567(16) 0.0141(4) Uani d . 1 . .
    C C3 -0.0729(3) 0.4918(3) 0.30137(17) 0.0227(5) Uani d . 1 . .
    H H3A -0.1179 0.5582 0.2390 0.034 Uiso calc R 1 . .
    H H3B 0.0215 0.5637 0.3379 0.034 Uiso calc R 1 . .
    H H3C -0.1623 0.4781 0.3440 0.034 Uiso calc R 1 . .
    C C4 0.0634(3) 0.1776(3) 0.35029(16) 0.0138(4) Uani d . 1 . .
    C C5 0.0883(3) 0.2318(4) 0.45953(16) 0.0188(5) Uani d . 1 . .
    H H5A 0.1668 0.3383 0.4702 0.028 Uiso calc R 1 . .
    H H5B 0.1353 0.1249 0.5006 0.028 Uiso calc R 1 . .
    H H5C -0.0209 0.2676 0.4795 0.028 Uiso calc R 1 . .
    C C6 0.1162(3) 0.0044(4) 0.31969(15) 0.0161(4) Uani d . 1 . .
    H H6 0.1677 -0.0824 0.3688 0.019 Uiso calc R 1 . .
    C C7 0.0948(3) -0.0435(3) 0.21858(17) 0.0163(5) Uani d . 1 . .
    H H7 0.1297 -0.1645 0.1994 0.020 Uiso calc R 1 . .
loop_
    _atom_site_aniso_label
    _atom_site_aniso_U_11
    _atom_site_aniso_U_22
    _atom_site_aniso_U_33
    _atom_site_aniso_U_12
    _atom_site_aniso_U_13
    _atom_site_aniso_U_23
    Pt1 0.01278(5) 0.01094(5) 0.00822(5) 0.00154(6) 0.00017(3) -0.00158(5)
    Cl1 0.0265(3) 0.0165(2) 0.0140(2) -0.0048(2) 0.0032(2) -0.0015(2)
    N1 0.0139(9) 0.0141(8) 0.0096(8) 0.0001(8) 0.0003(7) -0.0017(7)
    C1 0.0145(10) 0.0156(11) 0.0126(9) -0.0004(9) 0.0014(8) 0.0006(8)
    C2 0.0168(11) 0.0133(11) 0.0132(10) -0.0030(9) 0.0050(8) -0.0033(8)
    C3 0.0370(13) 0.0158(10) 0.0165(10) 0.0026(13) 0.0077(9) -0.0002(11)
    C4 0.0122(10) 0.0181(11) 0.0111(10) -0.0041(9) 0.0019(8) -0.0013(8)
    C5 0.0222(12) 0.0232(12) 0.0109(10) -0.0042(10) 0.0018(9) -0.0026(9)
    C6 0.0168(9) 0.0174(10) 0.0131(9) 0.0019(11) -0.0013(7) 0.0011(11)
    C7 0.0166(11) 0.0173(12) 0.0147(10) 0.0027(8) 0.0008(8) -0.0010(8)
_geom_special_details
;
All e.s.d.'s (except the e.s.d. in the dihedral angle between two l.s. planes)
are estimated using the full covariance matrix. The cell e.s.d.'s are taken
into account individually in the estimation of e.s.d.'s in distances, angles
and torsion angles; correlations between e.s.d.'s in cell parameters are only
used when they are defined by crystal symmetry. An approximate (isotropic)
treatment of cell e.s.d.'s is used for estimating e.s.d.'s involving l.s.
planes.
;
loop_
    _geom_bond_atom_site_label_1
    _geom_bond_atom_site_label_2
    _geom_bond_site_symmetry_2
    _geom_bond_distance
    _geom_bond_publ_flag
    Pt1 N1 3 2.0148(18) .
    Pt1 N1 . 2.0148(18) yes
    Pt1 Cl1 3 2.2901(6) .
    Pt1 Cl1 . 2.2901(6) yes
    N1 C7 . 1.343(3) ?
    N1 C1 . 1.347(3) ?
    C1 C2 . 1.384(3) ?
    C1 H1 . 0.9500 ?
    C2 C4 . 1.398(3) ?
    C2 C3 . 1.495(3) ?
    C3 H3A . 0.9800 ?
    C3 H3B . 0.9800 ?
    C3 H3C . 0.9800 ?
    C4 C6 . 1.382(3) ?
    C4 C5 . 1.495(3) ?
    C5 H5A . 0.9800 ?
    C5 H5B . 0.9800 ?
    C5 H5C . 0.9800 ?
    C6 C7 . 1.380(3) ?
    C6 H6 . 0.9500 ?
    C7 H7 . 0.9500 ?
loop_
    _geom_angle_atom_site_label_1
    _geom_angle_atom_site_label_2
    _geom_angle_atom_site_label_3
    _geom_angle_site_symmetry_1
    _geom_angle_site_symmetry_3
    _geom_angle
    _geom_angle_publ_flag
    N1 Pt1 N1 3 . 180.0 ?
    N1 Pt1 Cl1 3 3 89.85(6) ?
    N1 Pt1 Cl1 . 3 90.15(6) ?
    N1 Pt1 Cl1 3 . 90.15(6) ?
    N1 Pt1 Cl1 . . 89.85(6) yes
    Cl1 Pt1 Cl1 3 . 180.0 ?
    C7 N1 C1 . . 118.30(19) ?
    C7 N1 Pt1 . . 119.91(15) ?
    C1 N1 Pt1 . . 121.79(15) ?
    N1 C1 C2 . . 123.1(2) ?
    N1 C1 H1 . . 118.5 ?
    C2 C1 H1 . . 118.5 ?
    C1 C2 C4 . . 118.5(2) ?
    C1 C2 C3 . . 119.8(2) ?
    C4 C2 C3 . . 121.78(19) ?
    C2 C3 H3A . . 109.5 ?
    C2 C3 H3B . . 109.5 ?
    H3A C3 H3B . . 109.5 ?
    C2 C3 H3C . . 109.5 ?
    H3A C3 H3C . . 109.5 ?
    H3B C3 H3C . . 109.5 ?
    C6 C4 C2 . . 117.88(19) ?
    C6 C4 C5 . . 121.0(2) ?
    C2 C4 C5 . . 121.1(2) ?
    C4 C5 H5A . . 109.5 ?
    C4 C5 H5B . . 109.5 ?
    H5A C5 H5B . . 109.5 ?
    C4 C5 H5C . . 109.5 ?
    H5A C5 H5C . . 109.5 ?
    H5B C5 H5C . . 109.5 ?
    C7 C6 C4 . . 120.6(2) ?
    C7 C6 H6 . . 119.7 ?
    C4 C6 H6 . . 119.7 ?
    N1 C7 C6 . . 121.6(2) ?
    N1 C7 H7 . . 119.2 ?
    C6 C7 H7 . . 119.2 ?
