# Supplementary material for: trans-Dichlorido­bis(3,4-dimethyl­pyridine)platinum(II)
Source: Acta Crystallogr Sect E Struct Rep Online. 2008 Dec 13;65(Pt 1):m60. doi: 10.1107/S1600536808041597 (PMC2967902; doi:10.1107/S1600536808041597)
Supplement: Supplementary file 2 [file e-65-00m60-Isup2.hkl]

# 
# h,k,l, Fc-squared, Fo-squared, sigma(Fo-squared) and status flag 
# 
data_I
_shelx_title ' alex2e in P2(1)/n (pale yellow block)' 
_shelx_refln_list_code          4 
_shelx_F_calc_maximum      239.59 
_exptl_crystal_F_000       456.00 
_reflns_d_resolution_high  0.7107 
 
loop_ 
 _symmetry_equiv_pos_as_xyz 
 'x, y, z' 
 '-x+1/2, y+1/2, -z+1/2' 
 '-x, -y, -z' 
 'x-1/2, -y-1/2, z-1/2' 
 
_cell_length_a     7.9763 
_cell_length_b     7.1102 
_cell_length_c    13.3586 
_cell_angle_alpha  90.000 
_cell_angle_beta   98.247 
_cell_angle_gamma  90.000 
 
_shelx_F_squared_multiplier     1.000 
 
loop_ 
 _refln_index_h 
 _refln_index_k 
 _refln_index_l 
 _refln_F_squared_calc 
 _refln_F_squared_meas 
 _refln_F_squared_sigma 
 _refln_observed_status 
   2   0   0    57402.98    58108.06    687.46 o 
   4   0   0     5732.18     5806.10     76.13 o 
   6   0   0     7028.84     6936.00     93.54 o 
   8   0   0     8003.72     8206.66    156.48 o 
  10   0   0     3423.02     3485.09    234.14 o 
   1   1   0    29548.23    30068.94    277.74 o 
   2   1   0     4680.74     4892.55     46.54 o 
   3   1   0    15872.33    15766.21    140.06 o 
   4   1   0       49.57       43.84      6.05 o 
   5   1   0     9058.64     8973.19     81.55 o 
   6   1   0      676.13      673.19     15.04 o 
   7   1   0     6132.77     6115.98     65.25 o 
   8   1   0       35.95       21.92     20.92 o 
   9   1   0     4069.36     4036.24     84.80 o 
  10   1   0       12.18      -17.68     45.70 o 
  11   1   0     2118.01     2165.82    120.54 o 
   0   2   0     8136.17     7985.90    108.62 o 
   1   2   0       45.51       29.55      2.84 o 
   2   2   0    12884.61    12791.73    114.03 o 
   3   2   0       47.83       79.78      6.71 o 
   4   2   0    13799.53    13505.17    119.68 o 
   5   2   0      463.83      472.59     13.42 o 
   6   2   0     5881.95     5818.98     62.37 o 
   7   2   0      217.82      220.60     15.91 o 
   8   2   0     2862.83     2891.45     51.17 o 
   9   2   0        9.32      -16.07     32.05 o 
  10   2   0     2845.50     2962.70     84.24 o 
   1   3   0    18696.30    18902.78    178.73 o 
   2   3   0     1918.27     1958.53     20.06 o 
   3   3   0     9471.33     9330.37     98.52 o 
   4   3   0        9.59       15.85      4.99 o 
   5   3   0     7408.25     7281.55     68.76 o 
   6   3   0     1127.13     1126.08     18.33 o 
   7   3   0     8130.53     7890.49    114.06 o 
   8   3   0      298.02      269.16     24.66 o 
   9   3   0     5230.95     5382.73    131.13 o 
  10   3   0       21.10        4.41     41.77 o 
   0   4   0    30423.15    31333.40    386.01 o 
   1   4   0       58.82       45.68      5.29 o 
   2   4   0    14586.55    14810.82    133.36 o 
   3   4   0        4.19       -5.56      5.56 o 
   4   4   0     3988.02     3952.63     45.30 o 
   5   4   0      127.22      123.80      9.69 o 
   6   4   0     4929.86     4782.71     73.45 o 
   7   4   0        0.22       22.62     15.15 o 
   8   4   0     5679.84     5608.47    122.82 o 
   9   4   0      191.25       95.49     55.12 o 
  10   4   0     2554.16     2386.28     97.42 o 
   1   5   0     5615.45     5812.29     60.04 o 
   2   5   0      250.67      225.98      7.81 o 
   3   5   0     7593.10     7655.58     79.40 o 
   4   5   0       18.54       10.74     12.12 o 
   5   5   0     5261.24     5123.87     61.98 o 
   6   5   0      169.66      142.53     11.67 o 
   7   5   0     2518.66     2370.75     64.96 o 
   8   5   0       27.95       43.50     41.42 o 
   9   5   0     1888.02     1763.46     71.54 o 
   0   6   0     5125.57     5171.32     72.65 o 
   1   6   0      152.92      158.97      9.33 o 
   2   6   0     6094.98     6128.17     60.43 o 
   3   6   0       72.81       15.56     17.84 o 
   4   6   0     5533.84     5572.56     76.23 o 
   5   6   0      279.41      278.13     18.16 o 
   6   6   0     2763.83     2781.31     72.86 o 
   7   6   0      237.46      247.02     36.72 o 
   8   6   0     1729.01     1642.45     92.63 o 
   1   7   0     6487.80     6557.79     65.62 o 
   2   7   0      150.50      141.76     11.41 o 
   3   7   0     2784.22     2814.30     39.93 o 
   4   7   0        6.07        8.03     15.82 o 
   5   7   0     2657.17     2633.85     75.42 o 
   6   7   0      179.70       89.03     49.78 o 
   7   7   0     4109.38     3928.48    153.61 o 
   0   8   0     5011.03     5122.16    117.52 o 
   1   8   0      123.83      184.45     24.66 o 
   2   8   0     3439.70     3379.85     67.81 o 
   3   8   0       95.10      100.36     31.07 o 
   4   8   0     2113.56     2067.83     80.27 o 
   5   8   0       66.10       22.46     34.47 o 
   6   8   0     2331.61     2143.55     98.56 o 
   1   9   0     1636.57     1551.60     97.60 o 
   2   9   0        0.46       57.38     37.72 o 
   3   9   0     3278.85     3140.48     83.20 o 
   4   9   0       33.55      -45.89     45.89 o 
   0  10   0     2549.44     2484.10    140.06 o 
 -11   0   1     1254.58     1200.74    152.24 o 
  -9   0   1     4060.48     4116.20    111.73 o 
  -7   0   1     9165.80     9154.87    129.60 o 
  -5   0   1    10026.82    10082.11    135.35 o 
  -3   0   1    15967.01    16096.11    206.16 o 
  -1   0   1    32269.94    31117.90    627.52 o 
   1   0   1    23159.32    22783.12    346.60 o 
   3   0   1     9309.83     8968.45    111.22 o 
   5   0   1     8762.57     8930.32    114.50 o 
   7   0   1    11502.46    11704.21    152.00 o 
   9   0   1     5946.35     5967.75    175.77 o 
  11   0   1     1472.64     1162.28    131.14 o 
 -11   1   1       39.93      -87.45     87.45 o 
 -10   1   1     3012.49     2922.53     84.20 o 
  -9   1   1      284.03      319.31     42.14 o 
  -8   1   1     3969.62     4053.19     61.50 o 
  -7   1   1       93.63       69.38     16.68 o 
  -6   1   1     8544.25     8682.46     83.13 o 
  -5   1   1     1915.24     2029.85     24.81 o 
  -4   1   1    24122.60    24535.92    215.36 o 
  -3   1   1     1122.34     1247.63     15.31 o 
  -2   1   1    44365.78    44671.96    380.35 o 
  -1   1   1      669.72      668.80      8.37 o 
   0   1   1    21711.62    21125.49    336.09 o 
   1   1   1     4854.39     5084.12     66.19 o 
   2   1   1     7467.25     7193.02     72.33 o 
   3   1   1     2412.38     2463.81     26.11 o 
   4   1   1    10257.45     9900.68     96.98 o 
   5   1   1       69.85       77.88      7.82 o 
   6   1   1     8664.42     8638.68     81.99 o 
   7   1   1      112.14      109.71     12.34 o 
   8   1   1     4735.56     4856.28     75.89 o 
   9   1   1      163.86      199.07     33.79 o 
  10   1   1     2384.53     2390.88     74.02 o 
 -10   2   1       31.46       20.10     79.45 o 
  -9   2   1     3753.39     3759.81     83.32 o 
  -8   2   1       68.39       60.82     20.91 o 
  -7   2   1     3130.24     3075.36     41.63 o 
  -6   2   1      129.72      128.01     12.20 o 
  -5   2   1    11455.65    11411.07    107.71 o 
  -4   2   1       46.17       54.81      6.71 o 
  -3   2   1    27454.54    28135.08    250.43 o 
  -2   2   1      798.35      832.33     10.86 o 
  -1   2   1    16697.74    17034.87    148.67 o 
   0   2   1       49.86       39.32      3.49 o 
   1   2   1     9393.26     9110.06    120.57 o 
   2   2   1      134.40      145.02      6.38 o 
   3   2   1    17762.81    17789.70    168.75 o 
   4   2   1        0.71       -6.92      6.92 o 
   5   2   1    13020.42    12955.04    117.45 o 
   6   2   1       91.95       74.50     10.07 o 
   7   2   1     3531.66     3497.32     45.53 o 
   8   2   1        9.44        1.46     18.72 o 
   9   2   1     1442.98     1478.78     45.14 o 
  10   2   1       11.05       18.12     43.25 o 
 -10   3   1     2349.60     2480.77     99.57 o 
  -9   3   1       18.84       -8.42     39.07 o 
  -8   3   1     3496.63     3525.20     87.21 o 
  -7   3   1      166.46      177.33     14.82 o 
  -6   3   1     4590.96     4486.38     46.96 o 
  -5   3   1      855.96      886.39     15.26 o 
  -4   3   1     7795.94     7750.15     71.65 o 
  -3   3   1        5.42        9.10      5.04 o 
  -2   3   1    18686.31    19108.28    174.20 o 
  -1   3   1       45.29       51.62      6.77 o 
   0   3   1    23668.78    23873.00    224.73 o 
   1   3   1      884.65      948.16     11.93 o 
   2   3   1    12583.81    12734.07    129.90 o 
   3   3   1      255.87      243.52     10.24 o 
   4   3   1     6924.42     6762.35     98.11 o 
   5   3   1      603.76      611.06     13.93 o 
   6   3   1     6438.93     6355.18     70.30 o 
   7   3   1      359.71      357.69     19.70 o 
   8   3   1     5002.57     4980.80     80.83 o 
   9   3   1       43.82       25.54     28.28 o 
  10   3   1     2253.74     2155.28    100.16 o 
 -10   4   1       55.41      108.32     46.35 o 
  -9   4   1     2665.95     2636.05    121.41 o 
  -8   4   1        7.29        7.66     28.63 o 
  -7   4   1     5132.14     5039.72     77.61 o 
  -6   4   1      382.56      359.36     12.55 o 
  -5   4   1     5017.71     4927.64     73.05 o 
  -4   4   1       72.11       80.90      6.45 o 
  -3   4   1     5768.78     5852.53     54.71 o 
  -2   4   1      312.08      300.80      8.32 o 
  -1   4   1    13037.56    13120.82    121.70 o 
   0   4   1        5.21       -5.27      5.27 o 
   1   4   1    14836.67    14824.04    132.98 o 
   2   4   1     1124.03     1157.74     17.06 o 
   3   4   1     7724.78     7545.73    110.65 o 
   4   4   1      808.59      829.02     17.83 o 
   5   4   1     7257.94     7140.95     90.94 o 
   6   4   1      114.22      114.41     11.39 o 
   7   4   1     7998.27     7587.44    150.18 o 
   8   4   1       94.71       61.94     34.81 o 
   9   4   1     3787.00     3660.42    131.17 o 
  10   4   1       79.13      106.74     97.65 o 
  -9   5   1      116.15       84.72     36.49 o 
  -8   5   1     1808.44     1612.51     67.16 o 
  -7   5   1       23.84        6.56     39.12 o 
  -6   5   1     4587.25     4399.92     60.03 o 
  -5   5   1      432.27      429.52     19.54 o 
  -4   5   1    12137.78    11894.74    109.60 o 
  -3   5   1        0.20       -0.95      7.35 o 
  -2   5   1    11517.60    11669.18    110.23 o 
  -1   5   1      202.96      185.93      8.49 o 
   0   5   1     4647.34     4632.75     45.93 o 
   1   5   1      235.07      251.19      7.48 o 
   2   5   1     4508.72     4382.63     47.86 o 
   3   5   1      481.46      488.20     11.85 o 
   4   5   1     8097.67     8228.57    101.74 o 
   5   5   1        6.18       -7.65     16.44 o 
   6   5   1     6037.44     6040.06    114.75 o 
   7   5   1       10.37       28.91     22.72 o 
   8   5   1     2591.79     2525.53     73.80 o 
   9   5   1       98.94       98.49     64.97 o 
  -8   6   1       38.66      -15.04     41.21 o 
  -7   6   1     1973.85     2059.56     70.54 o 
  -6   6   1      247.08      224.41     23.16 o 
  -5   6   1     4365.58     4406.20     77.31 o 
  -4   6   1        2.90      -12.09     15.93 o 
  -3   6   1     7343.02     7359.22     71.89 o 
  -2   6   1      353.84      384.56     12.45 o 
  -1   6   1     4792.94     4829.13     51.07 o 
   0   6   1        5.36       -3.02      8.27 o 
   1   6   1     3707.25     3742.03     38.24 o 
   2   6   1      765.68      772.15     15.57 o 
   3   6   1     6317.55     6369.05     68.30 o 
   4   6   1       53.44       37.08     13.10 o 
   5   6   1     5848.97     5714.55    116.55 o 
   6   6   1      239.90      231.78     19.37 o 
   7   6   1     2674.10     2455.29     89.19 o 
   8   6   1       25.30       39.41     31.66 o 
  -8   7   1     2310.19     1960.48    157.60 o 
  -7   7   1       27.08       13.49     58.38 o 
  -6   7   1     2494.61     2457.42     90.22 o 
  -5   7   1       87.58       92.74     23.04 o 
  -4   7   1     2163.44     2086.07     49.86 o 
  -3   7   1        3.46      -11.01     11.01 o 
  -2   7   1     4675.67     4722.29     51.72 o 
  -1   7   1       51.05       29.57     11.17 o 
   0   7   1     8109.83     8312.14     83.76 o 
   1   7   1       39.88       27.88     10.70 o 
   2   7   1     4818.63     4941.09     56.49 o 
   3   7   1       27.91        8.15     13.15 o 
   4   7   1     2165.34     2107.04     45.57 o 
   5   7   1       70.15       17.11     22.57 o 
   6   7   1     2850.03     2801.51     96.95 o 
   7   7   1       24.32       74.03     63.48 o 
  -6   8   1      168.29      175.01     67.43 o 
  -5   8   1     2269.92     2166.01     74.60 o 
  -4   8   1       15.12      -15.32     29.05 o 
  -3   8   1     2544.56     2527.42     71.13 o 
  -2   8   1      376.54      355.05     26.77 o 
  -1   8   1     3842.61     3886.63     67.94 o 
   0   8   1       80.54       10.26     19.94 o 
   1   8   1     4617.14     4726.75    103.26 o 
   2   8   1      211.03      234.19     24.06 o 
   3   8   1     4115.46     4098.23     72.36 o 
   4   8   1       42.64       46.86     27.03 o 
   5   8   1     3885.56     4009.01    146.84 o 
   6   8   1       56.04      -11.81     88.64 o 
  -4   9   1     3973.30     3923.92    108.81 o 
  -3   9   1       12.26       -8.18     37.64 o 
  -2   9   1     3450.28     3568.92     93.98 o 
  -1   9   1       41.70      -14.72     32.85 o 
   0   9   1     1540.21     1562.68     53.18 o 
   1   9   1       14.72      -28.57     71.78 o 
   2   9   1     2469.02     2442.33     62.80 o 
   3   9   1       14.93      -25.18     40.53 o 
   4   9   1     4270.82     4030.68    110.31 o 
 -10   0   2     2025.32     2135.85    199.07 o 
  -8   0   2     6809.18     6886.44    132.33 o 
  -6   0   2    10952.91    10845.48    148.27 o 
  -4   0   2     4978.68     4804.37     81.62 o 
  -2   0   2     2565.58     2388.44     37.57 o 
   0   0   2    15982.92    15768.36    366.43 o 
   2   0   2    17885.95    17654.89    211.97 o 
   4   0   2     6227.50     6056.62     78.59 o 
   6   0   2     5276.29     5137.70     71.76 o 
   8   0   2     5502.70     5730.38    106.29 o 
  10   0   2     2532.13     2591.64    107.76 o 
 -11   1   2     2379.35     2358.47    122.97 o 
 -10   1   2      159.21       82.16     90.97 o 
  -9   1   2     3523.62     3596.69     80.27 o 
  -8   1   2       16.07      -21.37     22.56 o 
  -7   1   2     6594.16     6641.85     72.99 o 
  -6   1   2      956.16      960.76     18.86 o 
  -5   1   2    13082.91    13371.34    130.08 o 
  -4   1   2      445.45      418.98     10.51 o 
  -3   1   2    16850.52    16748.32    150.19 o 
  -2   1   2     4087.94     4272.79     40.81 o 
  -1   1   2    14093.82    13701.60    120.31 o 
   0   1   2     1262.71     1352.18     13.61 o 
   1   1   2    19093.73    18708.17    248.09 o 
   2   1   2     4585.06     4471.12     67.44 o 
   3   1   2    18715.37    18759.64    170.47 o 
   4   1   2     1332.76     1385.82     18.45 o 
   5   1   2    10907.55    11049.87    104.74 o 
   6   1   2       82.27       60.22      9.85 o 
   7   1   2     4823.88     4761.85     54.95 o 
   8   1   2        2.01        1.10     18.87 o 
   9   1   2     2401.18     2439.54     62.60 o 
  10   1   2      153.94      122.46     40.86 o 
 -10   2   2     2637.09     2861.82     84.10 o 
  -9   2   2       90.04       77.86     40.97 o 
  -8   2   2     3546.65     3452.93     54.83 o 
  -7   2   2      119.27      124.91     15.05 o 
  -6   2   2    11440.54    11656.34    111.02 o 
  -5   2   2       59.49       59.54      9.04 o 
  -4   2   2    33470.13    34810.50    308.82 o 
  -3   2   2       56.85       71.02      6.63 o 
  -2   2   2    26887.59    27431.38    239.03 o 
  -1   2   2      144.09      134.72      4.01 o 
   0   2   2     3309.58     3186.56     30.87 o 
   1   2   2        5.62       -5.06      5.06 o 
   2   2   2     7601.41     7440.24     97.28 o 
   3   2   2        0.11       -5.72      5.72 o 
   4   2   2    18579.76    18430.34    176.11 o 
   5   2   2       95.70       91.20      7.74 o 
   6   2   2     9451.77     9392.25     88.79 o 
   7   2   2       68.16       33.70     12.60 o 
   8   2   2     2634.92     2605.53     60.11 o 
   9   2   2        0.24      -28.09     28.09 o 
  10   2   2     1926.05     1911.63     69.24 o 
 -10   3   2       90.34       78.47     43.43 o 
  -9   3   2     2386.90     2425.39     69.53 o 
  -8   3   2       99.23       75.26     26.60 o 
  -7   3   2     6240.15     6193.47     94.44 o 
  -6   3   2      153.42      167.57     17.38 o 
  -5   3   2     9155.53     9279.98     92.82 o 
  -4   3   2       24.29       17.40      8.67 o 
  -3   3   2     8691.76     8696.46     83.16 o 
  -2   3   2     1760.58     1869.75     20.87 o 
  -1   3   2    12352.19    12097.79    105.11 o 
   0   3   2      920.12      986.34     12.94 o 
   1   3   2    17304.60    16577.87    251.04 o 
   2   3   2      565.98      545.33     15.42 o 
   3   3   2    10141.10    10259.75    137.67 o 
   4   3   2      108.88       90.22      7.82 o 
   5   3   2     5014.41     4851.75     54.35 o 
   6   3   2      228.82      188.06     11.99 o 
   7   3   2     3793.65     3701.32     50.52 o 
   8   3   2        1.48      -20.54     20.54 o 
   9   3   2     2852.08     2942.58     71.27 o 
  10   3   2      124.71      122.77     45.89 o 
 -10   4   2     1120.86     1204.28     66.51 o 
  -9   4   2      166.09      173.65     46.78 o 
  -8   4   2     3959.73     3979.87     84.52 o 
  -7   4   2        5.15        5.33     16.52 o 
  -6   4   2     7044.19     6944.09    102.08 o 
  -5   4   2       92.17       44.53     10.30 o 
  -4   4   2     5058.85     4976.50     52.00 o 
  -3   4   2       23.07       10.16      6.52 o 
  -2   4   2     6230.91     6050.69     57.62 o 
  -1   4   2       66.10       35.96      5.48 o 
   0   4   2    13642.97    13274.56    124.44 o 
   1   4   2      535.06      567.09      9.09 o 
   2   4   2    12395.09    12234.66    141.10 o 
   3   4   2      774.94      803.16     23.09 o 
   4   4   2     5483.05     5510.22     82.59 o 
   5   4   2        0.51        0.20     12.16 o 
   6   4   2     4433.67     4356.32     63.98 o 
   7   4   2      152.40      140.98     20.04 o 
   8   4   2     4807.94     4741.96     94.79 o 
   9   4   2        7.24       -6.11     72.89 o 
  -9   5   2     2013.99     1885.53     84.01 o 
  -8   5   2       16.02       -5.74     33.09 o 
  -7   5   2     2505.74     2585.63     62.08 o 
  -6   5   2      196.65      179.00     13.74 o 
  -5   5   2     6048.06     6002.63     63.53 o 
  -4   5   2       63.89       46.35     10.23 o 
  -3   5   2     9887.76     9850.81     91.45 o 
  -2   5   2      342.01      330.17     10.02 o 
  -1   5   2     7918.04     7936.82     74.92 o 
   0   5   2        1.84       -2.37      7.05 o 
   1   5   2     8479.83     8440.91     76.11 o 
   2   5   2     1463.41     1473.78     21.45 o 
   3   5   2    13365.66    13248.85    218.54 o 
   4   5   2      771.64      724.94     26.61 o 
   5   5   2    10311.15    10102.91    155.82 o 
   6   5   2       15.24        0.01     32.62 o 
   7   5   2     3749.71     3622.07    134.92 o 
   8   5   2       36.99      -20.51     45.47 o 
   9   5   2     1910.25     1722.62     93.14 o 
  -8   6   2     2130.25     1903.41     86.47 o 
  -7   6   2        5.99       41.04     30.44 o 
  -6   6   2     4030.09     3941.00     77.81 o 
  -5   6   2      106.47       99.88     16.62 o 
  -4   6   2     7755.23     7910.81     83.03 o 
  -3   6   2        9.75       -1.59     10.32 o 
  -2   6   2     6775.53     6864.20     69.86 o 
  -1   6   2      219.88      184.07      9.94 o 
   0   6   2     3767.95     3913.60     39.81 o 
   1   6   2       12.86       17.08      8.55 o 
   2   6   2     5785.56     5867.95     63.71 o 
   3   6   2       79.05       38.36     16.01 o 
   4   6   2     8756.24     8711.76    165.05 o 
   5   6   2      100.12       55.18     26.38 o 
   6   6   2     5001.56     4946.17    112.03 o 
   7   6   2      114.30       66.68     64.10 o 
   8   6   2     2000.49     2019.56     96.74 o 
  -8   7   2       13.01       58.01     69.16 o 
  -7   7   2     3252.02     3257.11     91.31 o 
  -6   7   2       36.42      -20.21     31.26 o 
  -5   7   2     2829.30     2829.31     86.92 o 
  -4   7   2      111.43      112.42     23.17 o 
  -3   7   2     2201.85     2139.97     32.41 o 
  -2   7   2       13.11        8.47     13.05 o 
  -1   7   2     5338.92     5319.80     57.51 o 
   0   7   2       82.78       48.72     12.45 o 
   1   7   2     8568.07     8707.45     83.86 o 
   2   7   2      267.30      249.94     17.29 o 
   3   7   2     4978.10     4947.04     75.95 o 
   4   7   2       14.27       -2.78     32.77 o 
   5   7   2     2379.93     2355.71     85.33 o 
   6   7   2       49.15      125.86     57.65 o 
   7   7   2     2430.68     2396.48    103.60 o 
  -6   8   2     2897.20     2647.55     90.24 o 
  -5   8   2       67.74      116.31     33.85 o 
  -4   8   2     3012.51     3055.20     86.11 o 
  -3   8   2       89.11       94.92     28.74 o 
  -2   8   2     3468.25     3383.54     69.00 o 
  -1   8   2      520.89      515.93     32.26 o 
   0   8   2     5064.61     5135.42     92.25 o 
   1   8   2        3.28      -16.73     22.19 o 
   2   8   2     4724.36     4650.75     78.13 o 
   3   8   2      125.75      136.49     28.46 o 
   4   8   2     3030.15     3073.46     84.87 o 
   5   8   2       15.90       11.28     52.81 o 
   6   8   2     2413.80     2302.60     98.74 o 
  -4   9   2        3.97      -37.66     55.91 o 
  -3   9   2     3910.72     3977.04     90.95 o 
  -2   9   2       52.04       68.19     42.95 o 
  -1   9   2     2882.67     2912.61     86.63 o 
   0   9   2        9.11      -14.55     44.95 o 
   1   9   2     2490.08     2507.80     76.67 o 
   2   9   2       61.80       29.70     89.41 o 
   3   9   2     3786.79     3818.23    116.29 o 
   4   9   2       55.72      -50.77     84.50 o 
 -11   0   3     1187.48     1199.53    147.96 o 
  -9   0   3     3609.18     3651.13    106.78 o 
  -7   0   3    10691.11    10491.96    160.30 o 
  -5   0   3    10143.08    10179.40    137.90 o 
  -3   0   3     5684.51     5577.44     82.59 o 
  -1   0   3    19374.69    19587.90    226.08 o 
   1   0   3    30740.08    29654.90    493.91 o 
   3   0   3     8272.08     8005.46    105.11 o 
   5   0   3     2322.87     2224.66     35.58 o 
   7   0   3     4166.88     4160.81     71.66 o 
   9   0   3     4279.22     4295.25    118.27 o 
 -11   1   3        1.35       -6.28     78.86 o 
 -10   1   3     2806.27     3054.94     94.38 o 
  -9   1   3      367.38      422.76     37.58 o 
  -8   1   3     5473.74     5550.99     78.76 o 
  -7   1   3      187.57      179.66     16.12 o 
  -6   1   3     7986.05     8028.77     80.77 o 
  -5   1   3       55.48       31.13      8.78 o 
  -4   1   3     8899.30     8683.65     80.44 o 
  -3   1   3      317.96      357.35      8.90 o 
  -2   1   3     8663.38     8340.73     76.04 o 
  -1   1   3     2052.73     2138.75     22.11 o 
   0   1   3    11451.48    11598.70     99.53 o 
   1   1   3       96.64       82.64      3.04 o 
   2   1   3    13855.78    13421.30    159.47 o 
   3   1   3     1202.56     1177.17     14.23 o 
   4   1   3    10904.99    10778.13    101.18 o 
   5   1   3       66.01       75.02      7.54 o 
   6   1   3     6557.90     6389.80     65.09 o 
   7   1   3      506.92      513.99     17.33 o 
   8   1   3     3692.44     3691.38     67.49 o 
   9   1   3        0.63      -15.78     29.04 o 
  10   1   3     2197.06     2175.22     64.76 o 
 -10   2   3       74.97       26.91     57.78 o 
  -9   2   3     4080.00     4242.57     92.19 o 
  -8   2   3       49.94       17.17     22.97 o 
  -7   2   3     3769.07     3774.18     45.83 o 
  -6   2   3       43.08       34.35     12.37 o 
  -5   2   3     7354.20     7427.47     71.49 o 
  -4   2   3       44.34       31.78      7.59 o 
  -3   2   3    17373.95    17194.90    165.56 o 
  -2   2   3      407.46      430.79      8.98 o 
  -1   2   3    19227.66    19484.80    172.30 o 
   0   2   3     1019.87     1034.96     12.11 o 
   1   2   3    12570.86    12605.99    130.68 o 
   2   2   3      160.65      215.11     13.56 o 
   3   2   3    13969.60    13834.96    151.53 o 
   4   2   3        0.32       -7.93      8.57 o 
   5   2   3    12110.09    11816.19    178.43 o 
   6   2   3       11.51       -3.00      8.91 o 
   7   2   3     4514.92     4531.44     56.42 o 
   8   2   3        2.61       14.41     19.83 o 
   9   2   3     2133.27     2013.57     56.10 o 
  10   2   3       10.64      -41.16     41.16 o 
 -10   3   3     2964.05     2729.16     82.27 o 
  -9   3   3      547.07      437.98     40.80 o 
  -8   3   3     7753.05     7702.33    125.07 o 
  -7   3   3      289.21      221.51     18.87 o 
  -6   3   3     9498.79     9510.45     96.38 o 
  -5   3   3      103.03       44.86     11.45 o 
  -4   3   3     5606.15     5625.53     57.87 o 
  -3   3   3      104.46      128.77      8.11 o 
  -2   3   3     6154.37     5897.10     55.89 o 
  -1   3   3     2199.78     2406.17     24.73 o 
   0   3   3    14992.36    15190.89    141.06 o 
   1   3   3       41.35       47.11      5.67 o 
   2   3   3    16508.12    16988.54    209.18 o 
   3   3   3      527.94      508.74     16.63 o 
   4   3   3     8601.79     8563.91     94.86 o 
   5   3   3        0.09       -5.50      9.08 o 
   6   3   3     5697.89     5558.14     72.70 o 
   7   3   3       61.46       45.59     14.27 o 
   8   3   3     4950.65     4786.20     83.74 o 
   9   3   3       57.49       -0.31     44.17 o 
  10   3   3     2633.26     2581.21    107.97 o 
 -10   4   3       16.46      -42.56     49.44 o 
  -9   4   3     2717.35     2634.51     73.68 o 
  -8   4   3        0.56       10.85     38.89 o 
  -7   4   3     7102.18     7085.69     97.34 o 
  -6   4   3      178.12      194.58     16.38 o 
  -5   4   3     6859.00     6952.01     73.23 o 
  -4   4   3       79.42       82.83     10.55 o 
  -3   4   3     4834.67     4713.20     47.28 o 
  -2   4   3      297.01      292.26      8.70 o 
  -1   4   3    11876.62    11935.90    108.84 o 
   0   4   3      278.66      271.91      7.86 o 
   1   4   3    17341.13    17526.12    178.27 o 
   2   4   3       86.46       73.24     12.72 o 
   3   4   3     6674.28     6738.68     96.24 o 
   4   4   3        2.48       -9.72     14.99 o 
   5   4   3     3034.74     2935.46     60.80 o 
   6   4   3      441.61      420.69     18.16 o 
   7   4   3     4678.07     4485.91     72.45 o 
   8   4   3      205.27      151.01     60.88 o 
   9   4   3     3963.57     4041.73    113.83 o 
  -9   5   3      131.08      157.17     44.23 o 
  -8   5   3     2163.53     2292.28    122.05 o 
  -7   5   3       31.38       55.96     27.56 o 
  -6   5   3     3512.13     3430.25     62.76 o 
  -5   5   3      127.53       83.44     14.17 o 
  -4   5   3     8099.00     8199.39     82.14 o 
  -3   5   3        4.03       -9.03      9.03 o 
  -2   5   3    10361.87    10366.76     99.68 o 
  -1   5   3      181.27      183.76      8.53 o 
   0   5   3     7069.80     7047.65     67.33 o 
   1   5   3       35.53       23.51      7.02 o 
   2   5   3     6852.65     6736.03     78.68 o 
   3   5   3      191.53      181.48     19.59 o 
   4   5   3     8512.79     8661.01    124.19 o 
   5   5   3       91.17       65.93     22.58 o 
   6   5   3     6006.08     6076.81    128.92 o 
   7   5   3      121.51       57.86     74.39 o 
   8   5   3     2623.83     2582.56    120.32 o 
   9   5   3       83.68       86.75     97.58 o 
  -8   6   3       24.42      -28.76     36.89 o 
  -7   6   3     2218.25     2181.94     60.20 o 
  -6   6   3      251.41      272.83     29.69 o 
  -5   6   3     4346.02     4102.71     55.00 o 
  -4   6   3      272.18      251.43     14.42 o 
  -3   6   3    10046.72     9992.60    106.78 o 
  -2   6   3      270.27      300.42     12.19 o 
  -1   6   3    11578.15    11544.32    107.68 o 
   0   6   3      671.89      675.63     14.49 o 
   1   6   3     9064.84     9061.95     89.46 o 
   2   6   3        0.48      -10.46     10.46 o 
   3   6   3     7845.01     8022.52    117.24 o 
   4   6   3       47.38        3.94     25.06 o 
   5   6   3     5278.76     5244.72    114.35 o 
   6   6   3       80.20      116.37     35.59 o 
   7   6   3     2498.29     2509.25    122.95 o 
   8   6   3       95.25      171.37     72.68 o 
  -7   7   3        0.60       -0.92     52.97 o 
  -6   7   3     4336.55     4341.93     90.26 o 
  -5   7   3      221.39      243.85     31.68 o 
  -4   7   3     2576.27     2561.88     54.91 o 
  -3   7   3      140.66      111.72     16.90 o 
  -2   7   3     3817.56     3657.11     45.12 o 
  -1   7   3       15.71       13.30     13.68 o 
   0   7   3     9588.83     9573.80     95.10 o 
   1   7   3        1.32       -6.33     12.72 o 
   2   7   3     8586.49     8693.06    116.11 o 
   3   7   3       26.16       11.61     20.05 o 
   4   7   3     3100.25     3059.41     91.62 o 
   5   7   3        1.23       -1.03     35.34 o 
   6   7   3     2293.72     2255.11     90.17 o 
   7   7   3        0.76       13.92     73.82 o 
  -6   8   3        3.61      -24.15     53.23 o 
  -5   8   3     2487.35     2438.83    104.11 o 
  -4   8   3        7.09      -12.51     35.98 o 
  -3   8   3     2655.68     2596.90     70.10 o 
  -2   8   3      574.42      564.36     43.06 o 
  -1   8   3     4098.13     4188.33     79.91 o 
   0   8   3      179.73      136.60     25.22 o 
   1   8   3     4471.22     4540.95     76.90 o 
   2   8   3      312.26      232.28     36.24 o 
   3   8   3     2481.50     2517.56     60.92 o 
   4   8   3      165.21       64.21     46.30 o 
   5   8   3     1857.69     1861.13     97.63 o 
   6   8   3       90.73       20.74     67.71 o 
  -4   9   3     3199.17     3228.36    104.30 o 
  -3   9   3        4.75       34.72     37.27 o 
  -2   9   3     3684.64     3804.87     88.97 o 
  -1   9   3        6.16      -34.94     34.94 o 
   0   9   3     1755.23     1787.61     56.70 o 
   1   9   3       11.68       -3.22     29.77 o 
   2   9   3     1645.75     1606.78     58.12 o 
   3   9   3       22.77       16.48     37.33 o 
   4   9   3     3107.68     2931.16    123.84 o 
 -10   0   4     3068.95     3012.62    121.76 o 
  -8   0   4     7818.13     7981.75    143.08 o 
  -6   0   4    10715.03    10612.06    146.90 o 
  -4   0   4     4830.32     4926.12     76.93 o 
  -2   0   4     4643.52     4640.74     63.75 o 
   0   0   4    27610.75    27644.26    316.73 o 
   2   0   4    27776.62    27003.69    316.33 o 
   4   0   4     7053.63     6922.62    113.74 o 
   6   0   4     3987.49     3967.68     61.09 o 
   8   0   4     5289.65     5444.59    115.20 o 
  10   0   4     3522.38     3418.49    109.63 o 
 -11   1   4     2219.76     2119.88    121.38 o 
 -10   1   4       40.53       98.16     46.88 o 
  -9   1   4     3657.56     3690.94     77.85 o 
  -8   1   4      160.88      170.01     21.01 o 
  -7   1   4     4681.69     4756.42     58.89 o 
  -6   1   4      335.73      337.42     13.67 o 
  -5   1   4     7484.57     7515.36     72.54 o 
  -4   1   4     1125.94     1165.25     18.14 o 
  -3   1   4    14304.61    14681.30    137.56 o 
  -2   1   4     1109.95     1137.92     17.12 o 
  -1   1   4    15800.42    15699.59    134.04 o 
   0   1   4     3002.37     2984.37     27.15 o 
   1   1   4     8877.57     8537.45     71.99 o 
   2   1   4      231.05      249.79      7.74 o 
   3   1   4     8271.71     7669.12     82.42 o 
   4   1   4      218.73      189.70      7.25 o 
   5   1   4     8126.84     7933.66     74.54 o 
   6   1   4      392.15      380.98     12.52 o 
   7   1   4     5566.53     5577.96     63.84 o 
   8   1   4      265.63      260.72     24.30 o 
   9   1   4     3215.71     3202.23     69.47 o 
  10   1   4       19.23       51.05     39.82 o 
 -10   2   4     3367.26     3385.38     94.90 o 
  -9   2   4        0.06      -33.76     33.76 o 
  -8   2   4     2191.65     2257.57     41.70 o 
  -7   2   4       10.44      -15.32     16.14 o 
  -6   2   4     1784.25     1748.06     25.92 o 
  -5   2   4       81.55       64.58      9.52 o 
  -4   2   4     9771.40     9537.23     90.27 o 
  -3   2   4        2.40        0.57      6.72 o 
  -2   2   4    21108.34    20998.19    185.48 o 
  -1   2   4      272.99      290.25      7.10 o 
   0   2   4     8830.35     8901.76     78.40 o 
   1   2   4       47.59       62.04      4.34 o 
   2   2   4     6774.97     6498.65     79.12 o 
   3   2   4      866.15      936.60     16.47 o 
   4   2   4    13977.61    13370.22    124.70 o 
   5   2   4      268.81      286.62     10.43 o 
   6   2   4    10172.78    10020.90    102.08 o 
   7   2   4        0.91       -1.23     11.65 o 
   8   2   4     2971.67     2907.22     56.59 o 
   9   2   4        0.04       12.92     32.05 o 
  10   2   4     1469.56     1397.55     52.91 o 
 -10   3   4       55.93       66.80     44.49 o 
  -9   3   4     2873.06     2882.89     74.45 o 
  -8   3   4       84.02       51.79     43.01 o 
  -7   3   4     5226.40     5252.06     69.79 o 
  -6   3   4      287.80      282.97     16.15 o 
  -5   3   4     7731.41     7689.46     76.87 o 
  -4   3   4      495.01      465.56     12.51 o 
  -3   3   4    10722.79    10790.97     99.46 o 
  -2   3   4      809.71      853.73     13.35 o 
  -1   3   4    16649.39    17182.62    148.31 o 
   0   3   4     1756.00     1839.14     19.54 o 
   1   3   4    17374.00    17478.73    164.41 o 
   2   3   4      485.24      471.48     14.55 o 
   3   3   4    10855.98    11054.90    141.29 o 
   4   3   4     1296.28     1328.37     28.12 o 
   5   3   4     6586.66     6525.35     90.71 o 
   6   3   4        4.97       -3.88     13.91 o 
   7   3   4     4990.14     4756.27     79.06 o 
   8   3   4      104.63       46.12     22.24 o 
   9   3   4     3334.01     3240.62    134.11 o 
 -10   4   4     2491.49     2312.92    100.67 o 
  -9   4   4        0.83      -16.08     38.92 o 
  -8   4   4     5027.76     5086.53    102.36 o 
  -7   4   4        0.39      -25.35     25.35 o 
  -6   4   4     6975.42     7007.30     77.82 o 
  -5   4   4      127.20      155.15     13.10 o 
  -4   4   4     5197.18     5158.27     52.92 o 
  -3   4   4       22.97       19.67      8.26 o 
  -2   4   4     6905.83     6833.45     65.33 o 
  -1   4   4      275.07      267.74      8.04 o 
   0   4   4    16753.11    16859.84    151.51 o 
   1   4   4       34.62       19.61      7.99 o 
   2   4   4    16319.11    16454.01    192.28 o 
   3   4   4       88.41       81.30     13.42 o 
   4   4   4     6105.76     6153.57     87.23 o 
   5   4   4        0.39        9.70     22.32 o 
   6   4   4     3162.10     3205.96     69.73 o 
   7   4   4       44.36       -0.48     19.37 o 
   8   4   4     3028.75     3030.51     76.34 o 
   9   4   4        0.65      -48.33     48.33 o 
  -9   5   4     2815.61     2628.16     79.33 o 
  -8   5   4      125.81       80.14     43.63 o 
  -7   5   4     2809.68     2753.76     75.17 o 
  -6   5   4        2.96       33.10     18.49 o 
  -5   5   4     5900.41     5713.04     68.08 o 
  -4   5   4        9.89        8.81     11.25 o 
  -3   5   4    12303.58    12167.08    112.69 o 
  -2   5   4      497.12      491.71     13.53 o 
  -1   5   4     9620.44     9642.29     90.51 o 
   0   5   4      763.69      778.93     13.30 o 
   1   5   4     3762.92     3774.97     42.66 o 
   2   5   4        0.18        3.94      7.10 o 
   3   5   4     4325.90     4426.90     65.88 o 
   4   5   4       26.40        0.41     23.06 o 
   5   5   4     6266.25     6330.53    116.11 o 
   6   5   4       76.38       61.38     38.38 o 
   7   5   4     3612.74     3576.01     94.36 o 
   8   5   4       14.82       30.89    152.09 o 
  -8   6   4     2270.60     2257.41     69.04 o 
  -7   6   4       31.45       15.92     43.19 o 
  -6   6   4     3049.68     2994.12     64.32 o 
  -5   6   4      477.20      443.96     23.94 o 
  -4   6   4     7433.60     7247.56     86.86 o 
  -3   6   4       52.42       46.53     14.02 o 
  -2   6   4    10041.36     9913.69     97.47 o 
  -1   6   4      253.81      256.64     11.56 o 
   0   6   4     5809.44     5803.95     58.10 o 
   1   6   4        5.25       -9.66      9.66 o 
   2   6   4     4519.32     4533.18     70.35 o 
   3   6   4      565.45      534.70     31.31 o 
   4   6   4     7068.56     7134.49    126.62 o 
   5   6   4       50.98       35.35     31.20 o 
   6   6   4     6072.33     5932.46    115.23 o 
   7   6   4      112.74      132.21     64.02 o 
   8   6   4     2630.49     2454.83    100.77 o 
  -7   7   4     3874.51     3774.08     95.67 o 
  -6   7   4       44.64       -5.27     34.21 o 
  -5   7   4     5288.58     5144.75     98.52 o 
  -4   7   4        7.65       -0.26     26.04 o 
  -3   7   4     4705.16     4589.78     67.96 o 
  -2   7   4      461.14      429.92     18.89 o 
  -1   7   4     6180.55     6189.45     69.42 o 
   0   7   4      602.80      539.21     15.05 o 
   1   7   4     7259.27     7370.19     83.08 o 
   2   7   4        6.37      -14.68     14.68 o 
   3   7   4     4295.37     4187.88     85.13 o 
   4   7   4      128.76       74.85     55.26 o 
   5   7   4     2643.57     2601.40     73.82 o 
   6   7   4        3.60        1.13     53.16 o 
   7   7   4     3025.87     3078.27     99.66 o 
  -6   8   4     2431.07     2436.38     76.90 o 
  -5   8   4       69.40       48.84     52.90 o 
  -4   8   4     2855.97     2771.07     73.37 o 
  -3   8   4       35.47      -32.54     32.54 o 
  -2   8   4     3436.79     3501.87     99.00 o 
  -1   8   4       61.63       99.97     24.43 o 
   0   8   4     4516.00     4640.88     86.36 o 
   1   8   4        0.91      -26.07     31.66 o 
   2   8   4     4006.28     4168.66     83.87 o 
   3   8   4      163.04      160.65     42.98 o 
   4   8   4     2592.96     2725.97    136.52 o 
   5   8   4        5.07      -53.63     64.79 o 
  -4   9   4       87.91        7.85     65.05 o 
  -3   9   4     4793.80     5076.65    127.81 o 
  -2   9   4       67.37       86.68     37.01 o 
  -1   9   4     3609.89     3675.88     86.98 o 
   0   9   4       27.85       65.06     34.16 o 
   1   9   4     1411.53     1456.73     61.86 o 
   2   9   4        0.01      -14.45     46.33 o 
   3   9   4     2010.39     2073.77     88.80 o 
 -11   0   5     1238.13     1236.41    150.61 o 
  -9   0   5     1889.99     1969.93     77.63 o 
  -7   0   5     7206.02     7118.16    116.28 o 
  -5   0   5    10902.91    11004.93    159.51 o 
  -3   0   5     5422.24     5295.88     74.77 o 
  -1   0   5     7554.06     7237.71     88.07 o 
   1   0   5    22037.21    21556.48    249.02 o 
   3   0   5    16001.08    15830.98    189.28 o 
   5   0   5     5796.73     5720.62     80.95 o 
   7   0   5     5220.59     5257.63     95.90 o 
   9   0   5     5157.99     5301.76    139.43 o 
 -11   1   5       96.51      133.22     99.56 o 
 -10   1   5     2550.28     2657.49     83.23 o 
  -9   1   5       52.24       26.22     38.36 o 
  -8   1   5     3004.22     3095.53     55.71 o 
  -7   1   5       62.88       43.52     15.09 o 
  -6   1   5     4966.84     5024.27     53.67 o 
  -5   1   5      485.22      476.84     13.71 o 
  -4   1   5    10645.42    10479.25    102.26 o 
  -3   1   5      173.88      154.64      8.62 o 
  -2   1   5    16619.40    16636.63    143.47 o 
  -1   1   5     1897.22     1895.24     20.61 o 
   0   1   5    19896.98    20269.87    166.24 o 
   1   1   5     1143.30     1207.04     13.66 o 
   2   1   5    16848.80    17007.02    151.54 o 
   3   1   5      263.14      243.50      6.43 o 
   4   1   5    11283.43    11264.64     97.38 o 
   5   1   5       32.94       22.44      7.34 o 
   6   1   5     6892.28     6788.21     70.68 o 
   7   1   5      202.11      183.79     15.18 o 
   8   1   5     3972.36     4071.13     93.16 o 
   9   1   5        0.36      -21.54     30.62 o 
  10   1   5     2644.17     2622.69     76.78 o 
 -10   2   5        3.50      -45.78     45.78 o 
  -9   2   5     3727.27     3903.33     87.45 o 
  -8   2   5       10.35       -4.08     24.24 o 
  -7   2   5     3287.96     3305.69     47.01 o 
  -6   2   5       45.45       48.55     12.34 o 
  -5   2   5     6569.99     6497.46     66.16 o 
  -4   2   5      236.48      242.23     10.10 o 
  -3   2   5    16856.34    16912.32    152.38 o 
  -2   2   5       65.03       71.93     10.03 o 
  -1   2   5    14455.21    14358.84    125.29 o 
   0   2   5      250.51      333.05      7.61 o 
   1   2   5     6667.60     6438.98     73.23 o 
   2   2   5     1173.64     1283.83     16.11 o 
   3   2   5    10016.73     9699.10    102.31 o 
   4   2   5      496.58      501.59      9.79 o 
   5   2   5    12234.18    12166.88    121.69 o 
   6   2   5        0.16        5.54      9.88 o 
   7   2   5     5623.39     5633.69     67.58 o 
   8   2   5       40.69       12.26     23.81 o 
   9   2   5     2370.89     2259.97     58.03 o 
  10   2   5        0.02      124.84     53.86 o 
 -10   3   5     1347.95     1588.36     75.63 o 
  -9   3   5        4.62       56.01     40.56 o 
  -8   3   5     3116.56     3227.06     68.62 o 
  -7   3   5       10.03       18.09     22.71 o 
  -6   3   5     6690.56     6721.23     72.74 o 
  -5   3   5      462.52      485.90     15.91 o 
  -4   3   5     8151.81     8150.42     81.91 o 
  -3   3   5      353.42      368.04     10.87 o 
  -2   3   5     8795.92     8918.42     83.28 o 
  -1   3   5      135.95      110.92      6.56 o 
   0   3   5    13311.61    13131.40    115.05 o 
   1   3   5       56.62       58.38      7.08 o 
   2   3   5    13661.74    13238.41    181.37 o 
   3   3   5      842.23      873.18     21.10 o 
   4   3   5     6386.51     6356.12     82.59 o 
   5   3   5        1.21       -9.36      9.36 o 
   6   3   5     2955.18     2961.24     48.97 o 
   7   3   5      335.07      311.68     21.07 o 
   8   3   5     3051.62     3093.86     67.19 o 
   9   3   5        6.07        8.64     40.60 o 
 -10   4   5      102.45       28.11     69.73 o 
  -9   4   5     2025.01     2123.23     70.72 o 
  -8   4   5      316.31      340.23     40.59 o 
  -7   4   5     6984.28     7043.51    107.52 o 
  -6   4   5        0.28      -18.19     18.19 o 
  -5   4   5    10982.06    11086.68    110.24 o 
  -4   4   5      224.16      239.99     12.32 o 
  -3   4   5     7254.93     7566.24     73.26 o 
  -2   4   5       24.12       37.64      8.12 o 
  -1   4   5     7467.64     7572.91     71.77 o 
   0   4   5      440.76      429.23      9.21 o 
   1   4   5    12294.84    12431.61    120.02 o 
   2   4   5        4.04      -13.33     13.33 o 
   3   4   5     8622.78     8682.34    108.52 o 
   4   4   5      181.52      197.57     18.88 o 
   5   4   5     3563.05     3493.92     57.83 o 
   6   4   5        2.18      -22.51     24.18 o 
   7   4   5     3263.47     3270.79     85.01 o 
   8   4   5       30.85       53.87     29.27 o 
   9   4   5     3189.76     3208.61     88.99 o 
  -9   5   5      151.78      181.18     66.13 o 
  -8   5   5     2727.63     2728.88    110.42 o 
  -7   5   5      272.78      251.04     36.08 o 
  -6   5   5     3613.66     3478.70     76.01 o 
  -5   5   5       34.83       48.52     16.28 o 
  -4   5   5     8601.12     8597.11     84.13 o 
  -3   5   5       49.92       50.11     11.51 o 
  -2   5   5    12466.26    12463.67    115.22 o 
  -1   5   5      450.24      459.08     12.23 o 
   0   5   5     8308.05     8335.63     79.27 o 
   1   5   5      279.44      298.75     10.35 o 
   2   5   5     6084.43     6154.07     84.91 o 
   3   5   5       15.09        5.78     17.75 o 
   4   5   5     7313.84     7377.96    116.15 o 
   5   5   5       28.48       -6.01     28.55 o 
   6   5   5     5324.63     5318.76    106.11 o 
   7   5   5      214.82      164.54     43.75 o 
   8   5   5     1996.44     1935.20     69.15 o 
  -8   6   5        2.72       -7.92     45.70 o 
  -7   6   5     2625.47     2635.13     69.99 o 
  -6   6   5      128.25      125.22     55.55 o 
  -5   6   5     3433.20     3443.28     62.65 o 
  -4   6   5      290.14      326.35     19.54 o 
  -3   6   5     5527.95     5574.39     66.02 o 
  -2   6   5       16.44      -12.96     12.96 o 
  -1   6   5     4760.12     4756.84     52.04 o 
   0   6   5       66.59       51.81      9.41 o 
   1   6   5     3497.04     3497.31     44.49 o 
   2   6   5      415.02      416.07     16.13 o 
   3   6   5     5639.27     5647.37    103.73 o 
   4   6   5      566.15      613.09     46.24 o 
   5   6   5     5991.66     6230.70    131.47 o 
   6   6   5        6.44       32.08     44.26 o 
   7   6   5     2524.44     2494.97    102.67 o 
  -7   7   5       10.50      -50.59     50.59 o 
  -6   7   5     4479.17     4456.08    114.70 o 
  -5   7   5       10.80       26.39     40.43 o 
  -4   7   5     3067.81     3107.28     62.77 o 
  -3   7   5        8.81      -16.80     20.43 o 
  -2   7   5     2148.22     2220.83     39.46 o 
  -1   7   5       19.40       28.25     14.81 o 
   0   7   5     5390.98     5287.27     60.58 o 
   1   7   5        1.01      -13.87     14.60 o 
   2   7   5     7590.48     7804.41    124.66 o 
   3   7   5        6.90       24.75     34.66 o 
   4   7   5     3309.66     3309.77     84.77 o 
   5   7   5      178.69      143.21     39.35 o 
   6   7   5     1151.57     1157.91     64.98 o 
  -6   8   5       26.85      -14.33     69.72 o 
  -5   8   5     5371.80     5292.53    128.03 o 
  -4   8   5      351.41      319.08     38.54 o 
  -3   8   5     4247.64     4118.44    108.49 o 
  -2   8   5        7.59       49.85     52.40 o 
  -1   8   5     3362.91     3437.17     81.84 o 
   0   8   5      342.65      364.35     29.18 o 
   1   8   5     3865.95     3875.08     75.72 o 
   2   8   5       12.43      -29.22     29.22 o 
   3   8   5     3363.74     3427.15     91.99 o 
   4   8   5      346.07      345.92     52.99 o 
   5   8   5     2158.27     2194.74     94.07 o 
  -4   9   5     3609.64     3836.17    186.89 o 
  -3   9   5        2.31      -47.17     47.17 o 
  -2   9   5     4571.61     4516.40    140.60 o 
  -1   9   5        6.84       46.53     53.24 o 
   0   9   5     2201.56     2207.04    102.16 o 
   1   9   5        5.27       18.22     53.13 o 
   2   9   5     1532.51     1517.18     60.94 o 
   3   9   5        0.37      -71.28     71.28 o 
 -10   0   6      914.69     1233.94    106.43 o 
  -8   0   6     3837.31     3996.93     86.78 o 
  -6   0   6    11993.57    12449.97    159.66 o 
  -4   0   6    12044.79    12151.99    160.72 o 
  -2   0   6    11490.33    11719.27    151.32 o 
   0   0   6    28782.34    29133.88    360.04 o 
   2   0   6    27190.43    27502.43    339.98 o 
   4   0   6     8006.07     7897.93     99.58 o 
   6   0   6     3156.12     3071.63     47.33 o 
   8   0   6     4447.24     4693.73    103.91 o 
  10   0   6     3452.94     3147.10    207.60 o 
 -10   1   6       20.06       -2.47     42.96 o 
  -9   1   6     3176.92     3179.33     70.32 o 
  -8   1   6      405.15      423.87     25.11 o 
  -7   1   6     5146.48     5231.13     65.20 o 
  -6   1   6        0.71      -10.98     12.84 o 
  -5   1   6     7154.67     7233.95     73.33 o 
  -4   1   6      665.99      636.87     16.83 o 
  -3   1   6    12317.28    12320.23    113.60 o 
  -2   1   6      535.65      583.37     11.57 o 
  -1   1   6    19140.85    19535.65    166.95 o 
   0   1   6     4474.59     4710.98     42.46 o 
   1   1   6    16419.19    16735.11    139.67 o 
   2   1   6        1.15       -5.47      5.47 o 
   3   1   6    11923.82    11838.93    101.79 o 
   4   1   6     1031.91     1055.81     15.31 o 
   5   1   6     8992.90     8931.76     79.80 o 
   6   1   6        2.75        6.42     11.56 o 
   7   1   6     6254.91     6449.37     72.96 o 
   8   1   6      367.79      329.62     27.79 o 
   9   1   6     3559.68     3447.06     74.19 o 
 -10   2   6     3044.93     3050.59     83.17 o 
  -9   2   6        0.07       24.46     37.51 o 
  -8   2   6     3446.87     3468.94     58.09 o 
  -7   2   6        0.68        3.62     18.08 o 
  -6   2   6     3436.24     3414.94     41.94 o 
  -5   2   6      149.56      154.38     11.54 o 
  -4   2   6    10913.78    11051.24    108.21 o 
  -3   2   6      265.58      274.37     10.37 o 
  -2   2   6    24210.45    24322.00    215.54 o 
  -1   2   6        0.48       -1.29      6.35 o 
   0   2   6    13029.73    13201.26    115.69 o 
   1   2   6      105.74      113.04      5.42 o 
   2   2   6     3912.86     3810.44     39.83 o 
   3   2   6       23.90       21.41      6.95 o 
   4   2   6     6998.56     6897.20     67.18 o 
   5   2   6       10.50        2.95      8.37 o 
   6   2   6     9430.63     9349.29     98.50 o 
   7   2   6       28.98      -11.07     16.84 o 
   8   2   6     4997.46     4946.28     93.33 o 
   9   2   6        1.25        6.40     34.39 o 
 -10   3   6       36.82       19.07     50.07 o 
  -9   3   6     3107.40     3139.15    106.32 o 
  -8   3   6       39.78        8.07     57.30 o 
  -7   3   6     6250.31     6294.17     91.71 o 
  -6   3   6      108.20       75.49     17.24 o 
  -5   3   6     7369.39     7378.70     77.71 o 
  -4   3   6     1287.44     1347.61     22.52 o 
  -3   3   6     5373.75     5272.98     53.87 o 
  -2   3   6       81.75       94.94      7.76 o 
  -1   3   6     6749.49     6579.07     61.61 o 
   0   3   6      458.50      408.35      8.91 o 
   1   3   6    11928.11    11732.41    117.99 o 
   2   3   6       14.72       -1.53      6.62 o 
   3   3   6     9747.12     9826.46    120.23 o 
   4   3   6      325.50      287.70     10.71 o 
   5   3   6     5220.26     5059.17     64.51 o 
   6   3   6       48.75       50.56     16.37 o 
   7   3   6     4194.50     4116.72     78.21 o 
   8   3   6      297.98      312.98     33.11 o 
   9   3   6     3286.81     3316.18     81.66 o 
 -10   4   6     1367.33     1287.26     74.33 o 
  -9   4   6      225.26      152.96     47.96 o 
  -8   4   6     3772.55     3788.46     88.66 o 
  -7   4   6      157.40      103.89     29.21 o 
  -6   4   6     8161.57     8159.12    105.19 o 
  -5   4   6        4.99        1.30     16.84 o 
  -4   4   6     6868.17     7019.13     70.77 o 
  -3   4   6       30.12       46.64     10.02 o 
  -2   4   6     5324.09     5347.61     54.17 o 
  -1   4   6     1251.87     1323.01     18.85 o 
   0   4   6    11864.75    11624.01    103.72 o 
   1   4   6      742.13      726.20     13.24 o 
   2   4   6    14322.48    14804.69    175.58 o 
   3   4   6       12.12       -8.81     19.50 o 
   4   4   6     5613.10     5780.33     84.63 o 
   5   4   6       26.74        2.46     22.13 o 
   6   4   6     2619.39     2601.47     55.53 o 
   7   4   6       24.11       18.01     36.91 o 
   8   4   6     3365.50     3407.48     95.41 o 
   9   4   6        0.02       -3.07     76.13 o 
  -9   5   6     3063.45     2984.99     84.59 o 
  -8   5   6       61.08       98.37     50.49 o 
  -7   5   6     3041.95     3057.53     74.51 o 
  -6   5   6       88.71      103.06     24.62 o 
  -5   5   6     3636.79     3663.64     53.67 o 
  -4   5   6      436.12      406.09     17.02 o 
  -3   5   6     7695.41     7767.29     76.92 o 
  -2   5   6      107.20       92.63     11.28 o 
  -1   5   6     9740.75     9711.91     99.12 o 
   0   5   6     1256.54     1223.83     19.73 o 
   1   5   6     6539.67     6445.92     90.03 o 
   2   5   6       43.89       24.84     14.99 o 
   3   5   6     5261.18     5369.71    100.90 o 
   4   5   6      279.47      305.63     28.57 o 
   5   5   6     5425.15     5574.55    107.11 o 
   6   5   6        3.32      -23.42     38.20 o 
   7   5   6     3558.05     3583.51     88.19 o 
   8   5   6       47.11        0.89     60.34 o 
  -8   6   6     2304.81     2397.52     76.92 o 
  -7   6   6       66.07       32.17     54.68 o 
  -6   6   6     2366.02     2440.95     88.62 o 
  -5   6   6       65.07        8.79     25.18 o 
  -4   6   6     4711.94     4581.96     68.94 o 
  -3   6   6      149.15      148.31     17.07 o 
  -2   6   6     8152.90     8242.58     91.77 o 
  -1   6   6       72.89       64.52     13.17 o 
   0   6   6     5571.74     5513.03     71.15 o 
   1   6   6      148.68      153.10     11.24 o 
   2   6   6     2312.65     2403.38     53.87 o 
   3   6   6        7.69       -9.16     29.90 o 
   4   6   6     2164.22     2296.36     68.74 o 
   5   6   6        0.38       -9.51     43.60 o 
   6   6   6     2333.32     2318.99     77.98 o 
   7   6   6      102.22       72.62     54.23 o 
  -7   7   6     3537.04     3512.15     97.68 o 
  -6   7   6       74.57       52.83     43.09 o 
  -5   7   6     3699.56     3840.21     92.75 o 
  -4   7   6      323.43      375.62     30.85 o 
  -3   7   6     1833.91     1837.46     42.42 o 
  -2   7   6       91.80       51.22     20.89 o 
  -1   7   6     2625.67     2537.83     43.26 o 
   0   7   6       13.41       36.67     20.83 o 
   1   7   6     5956.85     6019.88     98.30 o 
   2   7   6        0.18      -26.30     26.30 o 
   3   7   6     4368.01     4446.31    128.38 o 
   4   7   6        1.34      -16.37     42.16 o 
   5   7   6     1422.06     1424.92     65.11 o 
   6   7   6       28.04      -61.59     70.68 o 
  -6   8   6     2862.29     2898.15    163.87 o 
  -5   8   6       20.43      -43.31     48.48 o 
  -4   8   6     2617.74     2663.53     88.33 o 
  -3   8   6       16.58       -9.81     39.23 o 
  -2   8   6     2669.41     2698.30     72.06 o 
  -1   8   6      208.85      279.47     38.28 o 
   0   8   6     4417.96     4507.03     86.98 o 
   1   8   6       58.99       74.66     36.10 o 
   2   8   6     4738.09     4925.20    112.60 o 
   3   8   6      182.32      284.51     80.95 o 
   4   8   6     2653.64     2741.16     86.18 o 
   5   8   6       47.21       93.85     55.11 o 
  -3   9   6     2268.42     2089.80     83.83 o 
  -2   9   6        8.79       28.36     54.00 o 
  -1   9   6     3020.51     2996.84     79.07 o 
   0   9   6       12.79       38.26     48.72 o 
   1   9   6     2121.40     2225.96    106.94 o 
   2   9   6        3.30       57.07     68.47 o 
  -9   0   7     2215.67     2241.36     86.11 o 
  -7   0   7     7161.54     7241.99    120.95 o 
  -5   0   7    15069.87    15174.53    227.46 o 
  -3   0   7    13925.56    14080.89    182.72 o 
  -1   0   7    11221.99    11543.19    138.91 o 
   1   0   7    18319.79    18063.34    211.69 o 
   3   0   7    17244.78    17007.18    204.75 o 
   5   0   7     7641.43     7722.95     99.73 o 
   7   0   7     5159.37     5311.61    111.09 o 
   9   0   7     4351.66     4284.42    122.34 o 
 -10   1   7     2464.69     2529.84     82.49 o 
  -9   1   7       74.81      102.82     36.35 o 
  -8   1   7     4365.48     4397.50     69.23 o 
  -7   1   7      297.00      308.66     21.88 o 
  -6   1   7     7400.99     7462.28     80.42 o 
  -5   1   7      231.67      229.05     16.83 o 
  -4   1   7    13219.92    13226.34    123.44 o 
  -3   1   7     1123.62     1159.57     21.70 o 
  -2   1   7    15939.09    15977.01    139.37 o 
  -1   1   7       10.21        1.37      6.61 o 
   0   1   7    10445.13    10309.88     88.00 o 
   1   1   7      129.80      121.56      6.19 o 
   2   1   7     7600.88     7524.94     68.33 o 
   3   1   7      362.01      375.34      9.29 o 
   4   1   7     8893.04     8750.32     77.95 o 
   5   1   7      104.71      111.42      9.33 o 
   6   1   7     8231.38     8258.31     81.50 o 
   7   1   7      262.00      249.74     19.85 o 
   8   1   7     4252.19     4245.56     74.65 o 
   9   1   7       68.61       81.84     38.33 o 
 -10   2   7       38.95       54.74     46.05 o 
  -9   2   7     4564.17     4970.17    145.24 o 
  -8   2   7        0.25        6.57     26.07 o 
  -7   2   7     3352.40     3365.62     52.61 o 
  -6   2   7       13.49       -0.89     14.02 o 
  -5   2   7     3849.99     3878.54     47.78 o 
  -4   2   7      124.85      121.18     11.20 o 
  -3   2   7    13517.30    13493.08    124.58 o 
  -2   2   7        0.12        5.84      7.16 o 
  -1   2   7    18020.68    18170.91    157.10 o 
   0   2   7      333.36      325.92      8.55 o 
   1   2   7     8041.98     8045.62     81.55 o 
   2   2   7      147.35      147.46      5.69 o 
   3   2   7     6546.85     6526.68     65.46 o 
   4   2   7       10.06       16.44      7.20 o 
   5   2   7     9396.35     9522.85     95.12 o 
   6   2   7        0.07       -2.36     11.60 o 
   7   2   7     4917.81     4936.95     75.26 o 
   8   2   7       53.30       25.58     25.59 o 
   9   2   7      931.36      934.65     41.96 o 
 -10   3   7     1841.12     1931.39     73.88 o 
  -9   3   7        0.45       14.95     49.47 o 
  -8   3   7     3655.57     3637.35     77.53 o 
  -7   3   7       54.63        9.62     25.14 o 
  -6   3   7     7655.64     7731.80     95.55 o 
  -5   3   7      453.68      449.91     17.57 o 
  -4   3   7     9847.59    10003.21     96.40 o 
  -3   3   7     1383.88     1361.56     21.15 o 
  -2   3   7     9715.36     9924.71     91.05 o 
  -1   3   7        2.05       32.82      8.65 o 
   0   3   7    10922.54    10989.65     95.24 o 
   1   3   7      258.38      246.50      6.96 o 
   2   3   7    11352.91    11387.42    130.78 o 
   3   3   7      139.20      146.07      9.72 o 
   4   3   7     8281.18     8237.43    101.27 o 
   5   3   7       40.19       52.85     13.11 o 
   6   3   7     4751.33     4716.16     66.85 o 
   7   3   7      249.79      200.37     29.17 o 
   8   3   7     2842.46     2914.73     68.45 o 
   9   3   7      125.49      159.57     55.64 o 
  -9   4   7     1357.24     1414.36     64.02 o 
  -8   4   7       83.03        4.98     40.18 o 
  -7   4   7     3342.26     3282.62     66.12 o 
  -6   4   7       46.63       31.25     22.54 o 
  -5   4   7     6603.87     6657.14     99.88 o 
  -4   4   7        2.40       27.93     12.23 o 
  -3   4   7     6001.10     6057.56     62.13 o 
  -2   4   7      259.05      270.02     11.21 o 
  -1   4   7     6740.11     6581.08     67.94 o 
   0   4   7      543.12      547.03     12.13 o 
   1   4   7    11169.21    11166.66    113.52 o 
   2   4   7        6.94       -3.89     14.11 o 
   3   4   7     9130.58     9452.49    126.96 o 
   4   4   7      477.34      444.00     26.22 o 
   5   4   7     4324.17     4273.45     74.77 o 
   6   4   7       66.67       72.25     41.33 o 
   7   4   7     3292.31     3215.99     73.81 o 
   8   4   7       34.18       83.25     47.26 o 
  -9   5   7       10.19        6.05     57.35 o 
  -8   5   7     2332.62     2286.99     71.71 o 
  -7   5   7      161.23       95.16     37.38 o 
  -6   5   7     2214.35     2118.41     47.86 o 
  -5   5   7        7.38      -21.41     21.41 o 
  -4   5   7     4988.25     5039.55     63.29 o 
  -3   5   7       24.27        7.19     14.04 o 
  -2   5   7     8728.32     8770.98     88.54 o 
  -1   5   7       36.56       37.11     11.46 o 
   0   5   7     4598.87     4566.17     47.40 o 
   1   5   7       10.11       20.73     11.78 o 
   2   5   7     1532.77     1654.54     37.24 o 
   3   5   7      563.75      571.07     27.47 o 
   4   5   7     3227.59     3267.05     74.19 o 
   5   5   7      188.58      135.80     27.96 o 
   6   5   7     5455.53     5655.22    113.38 o 
   7   5   7       30.65       15.00     38.95 o 
   8   5   7     3091.53     3067.08     98.86 o 
  -8   6   7       78.16      113.13     57.62 o 
  -7   6   7     2638.37     2600.33     75.82 o 
  -6   6   7        5.12      -24.75     36.30 o 
  -5   6   7     2552.64     2539.63     58.91 o 
  -4   6   7      522.83      492.43     25.66 o 
  -3   6   7     5448.75     5302.86     65.74 o 
  -2   6   7       42.23       93.77     16.33 o 
  -1   6   7     6587.77     6450.19     72.00 o 
   0   6   7      512.35      465.18     16.77 o 
   1   6   7     3385.01     3417.70     54.02 o 
   2   6   7      130.63      117.49     27.83 o 
   3   6   7     2954.33     3188.87     81.21 o 
   4   6   7      102.36      165.07     32.54 o 
   5   6   7     4246.84     4442.48    106.22 o 
   6   6   7        8.98        6.36     45.60 o 
   7   6   7     2814.11     2928.33     92.71 o 
  -7   7   7       13.74       28.70     60.94 o 
  -6   7   7     4079.72     4011.21    105.81 o 
  -5   7   7       35.29       89.35     44.39 o 
  -4   7   7     3888.76     3898.87     83.40 o 
  -3   7   7      169.04      168.71     28.29 o 
  -2   7   7     2450.69     2522.92     53.87 o 
  -1   7   7        2.81        0.56     33.46 o 
   0   7   7     3539.19     3657.51     70.18 o 
   1   7   7        0.57       -0.06     27.97 o 
   2   7   7     5144.50     5321.33    116.56 o 
   3   7   7      196.86      175.69     45.83 o 
   4   7   7     3336.69     3492.12     95.00 o 
   5   7   7      139.36      163.33     57.02 o 
   6   7   7     1789.37     1745.05     78.74 o 
  -5   8   7     1551.59     1517.70     76.81 o 
  -4   8   7       96.46      113.17     71.97 o 
  -3   8   7     2355.14     2249.03     80.97 o 
  -2   8   7       19.80        0.43     30.94 o 
  -1   8   7     3228.57     3232.56     82.57 o 
   0   8   7      432.95      406.95     37.27 o 
   1   8   7     3772.49     3935.82     93.94 o 
   2   8   7       23.74      -37.27     76.88 o 
   3   8   7     2753.91     2808.95     98.46 o 
   4   8   7      106.23      240.44     92.30 o 
  -3   9   7        0.68      138.62     99.38 o 
  -2   9   7     4564.00     4681.64    157.48 o 
  -1   9   7        2.49      -26.40     41.57 o 
   0   9   7     2861.57     2892.47     96.16 o 
   1   9   7       19.51      132.20     67.86 o 
 -10   0   8     1676.38     1651.30    104.90 o 
  -8   0   8     3938.10     4136.67    144.01 o 
  -6   0   8    11128.65    11067.34    165.98 o 
  -4   0   8     8914.64     8787.93    121.82 o 
  -2   0   8     1921.48     1826.78     33.36 o 
   0   0   8     6793.64     6726.75     84.79 o 
   2   0   8    22562.56    22304.40    260.66 o 
   4   0   8    14605.83    14617.77    178.87 o 
   6   0   8     3539.63     3524.50     63.65 o 
   8   0   8     1852.55     1850.70     72.24 o 
 -10   1   8       18.58       -9.04     52.42 o 
  -9   1   8     3363.00     3460.83     78.05 o 
  -8   1   8      114.27       85.25     29.42 o 
  -7   1   8     5401.05     5432.49     71.89 o 
  -6   1   8        0.20        1.48     15.81 o 
  -5   1   8     8334.53     8369.83     83.98 o 
  -4   1   8     1294.78     1268.07     21.83 o 
  -3   1   8    10784.08    10824.32    102.28 o 
  -2   1   8      372.01      355.70     10.98 o 
  -1   1   8    12105.68    11916.10    105.59 o 
   0   1   8      778.22      771.29     12.41 o 
   1   1   8    12581.15    12553.34    104.16 o 
   2   1   8        3.54       -1.76      6.61 o 
   3   1   8    10387.90    10254.75     95.61 o 
   4   1   8     1429.98     1435.33     19.12 o 
   5   1   8     6350.64     6435.68     64.80 o 
   6   1   8      546.49      525.15     16.70 o 
   7   1   8     2912.04     2960.44     56.18 o 
   8   1   8        1.82      -11.44     30.57 o 
   9   1   8     1556.41     1501.28     53.18 o 
 -10   2   8     3420.89     3580.58     94.61 o 
  -9   2   8        0.09      -13.92     49.15 o 
  -8   2   8     5638.21     5699.75    103.17 o 
  -7   2   8        5.95        7.74     20.56 o 
  -6   2   8     5444.78     5441.07     69.44 o 
  -5   2   8       61.45       75.22     14.16 o 
  -4   2   8     8998.07     9044.05     88.67 o 
  -3   2   8      231.48      229.95     11.00 o 
  -2   2   8    17184.49    17179.22    150.60 o 
  -1   2   8        0.48       18.57      9.41 o 
   0   2   8    11929.42    12030.30    103.91 o 
   1   2   8       73.79       70.88      6.98 o 
   2   2   8     4965.40     5004.38     46.47 o 
   3   2   8        1.32       -4.17      6.02 o 
   4   2   8     6239.25     6212.46     64.90 o 
   5   2   8        1.99       -0.12     10.80 o 
   6   2   8     6548.09     6575.98     77.28 o 
   7   2   8       46.10        6.57     21.14 o 
   8   2   8     2659.58     2672.71     56.17 o 
   9   2   8       51.91      114.84     59.06 o 
 -10   3   8       11.34       -3.25     68.27 o 
  -9   3   8     1719.99     1781.34     67.94 o 
  -8   3   8       70.47      116.18     45.71 o 
  -7   3   8     4742.06     4779.01     77.83 o 
  -6   3   8        9.42        3.88     30.51 o 
  -5   3   8     9570.93     9679.68    104.16 o 
  -4   3   8      992.91      975.90     20.33 o 
  -3   3   8     9109.14     9251.67     87.17 o 
  -2   3   8       67.05       56.43      8.88 o 
  -1   3   8     7378.13     7514.71     68.61 o 
   0   3   8     1393.18     1405.67     19.35 o 
   1   3   8    10071.19     9984.21     90.28 o 
   2   3   8      254.75      245.29     10.60 o 
   3   3   8     9523.95     9682.93    110.65 o 
   4   3   8      508.46      473.45     17.00 o 
   5   3   8     4616.28     4673.77     65.62 o 
   6   3   8      175.60      231.92     27.32 o 
   7   3   8     2408.45     2479.64     53.62 o 
   8   3   8       29.38       10.76     30.33 o 
  -9   4   8       27.37        5.56     61.13 o 
  -8   4   8     2479.26     2525.80     75.16 o 
  -7   4   8      181.18      170.49     33.57 o 
  -6   4   8     6885.66     6959.25     95.39 o 
  -5   4   8        7.25       15.01     21.70 o 
  -4   4   8     6255.07     6269.16     68.69 o 
  -3   4   8      564.74      589.90     16.97 o 
  -2   4   8     2068.37     2137.93     27.70 o 
  -1   4   8      258.87      281.61     12.80 o 
   0   4   8     3609.11     3595.67     36.99 o 
   1   4   8       18.71       13.78      9.02 o 
   2   4   8    10559.19    10624.70    121.09 o 
   3   4   8      145.12      135.13     23.21 o 
   4   4   8     8247.55     8428.47    134.25 o 
   5   4   8       98.40       85.23     26.83 o 
   6   4   8     2928.40     2964.45     69.76 o 
   7   4   8        8.41       22.78     38.14 o 
   8   4   8     2075.40     2005.12     91.17 o 
  -9   5   8     2198.79     2273.04     96.73 o 
  -8   5   8      271.56      290.27     50.33 o 
  -7   5   8     2184.00     2103.93     64.54 o 
  -6   5   8      200.73      209.82     36.81 o 
  -5   5   8     2672.12     2625.14     46.52 o 
  -4   5   8      119.77      114.98     21.18 o 
  -3   5   8     5734.87     5657.44     68.73 o 
  -2   5   8      177.89      168.07     14.86 o 
  -1   5   8     7522.13     7502.85     74.61 o 
   0   5   8       33.58       23.54      9.06 o 
   1   5   8     5238.50     5025.71     68.23 o 
   2   5   8        5.68        7.77     10.44 o 
   3   5   8     4426.55     4247.84     87.71 o 
   4   5   8      308.70      268.78     28.76 o 
   5   5   8     4774.48     4877.08    101.40 o 
   6   5   8       43.12       51.25     38.26 o 
   7   5   8     3021.70     3057.29     95.47 o 
  -8   6   8     2143.82     2036.92    107.02 o 
  -7   6   8        2.66       12.45     49.01 o 
  -6   6   8     2238.04     2266.65     66.53 o 
  -5   6   8      194.85      220.66     40.26 o 
  -4   6   8     3607.14     3602.22     58.45 o 
  -3   6   8      414.11      442.22     22.37 o 
  -2   6   8     6077.60     6045.86     76.74 o 
  -1   6   8        2.26       17.89     14.37 o 
   0   6   8     5279.72     5254.99     66.59 o 
   1   6   8       72.94       94.98     19.89 o 
   2   6   8     4001.21     3910.77     89.78 o 
   3   6   8      120.50       99.13     59.13 o 
   4   6   8     4868.08     4927.88    112.67 o 
   5   6   8      167.10      128.34     49.43 o 
   6   6   8     4304.89     4501.18    102.90 o 
  -7   7   8     1848.70     1840.36    153.26 o 
  -6   7   8        1.51       -3.82     54.78 o 
  -5   7   8     4268.69     4210.53    179.13 o 
  -4   7   8      205.43      313.21     39.45 o 
  -3   7   8     3420.12     3327.19     97.30 o 
  -2   7   8       59.96       33.91     31.33 o 
  -1   7   8     2533.35     2468.90     70.54 o 
   0   7   8       58.84       73.23     31.49 o 
   1   7   8     4573.93     4683.66     90.84 o 
   2   7   8        1.12       12.22     39.18 o 
   3   7   8     5142.77     5379.16    161.90 o 
   4   7   8      103.13      133.70     48.76 o 
   5   7   8     2372.76     2513.00     88.99 o 
  -5   8   8        1.93      -12.96    106.07 o 
  -4   8   8     2770.87     2622.99    101.49 o 
  -3   8   8       67.44        6.15     54.66 o 
  -2   8   8     1742.03     1743.83     64.27 o 
  -1   8   8       47.58       30.80     54.71 o 
   0   8   8     1751.58     1610.75     53.15 o 
   1   8   8      204.93      144.48     33.35 o 
   2   8   8     2681.76     2617.36     90.23 o 
   3   8   8        2.16      125.80    115.57 o 
   4   8   8     2427.51     2427.10    101.18 o 
  -1   9   8     3509.60     3342.44    219.53 o 
   0   9   8       39.75       47.49     86.26 o 
  -9   0   9     1552.75     1532.38     76.44 o 
  -7   0   9     4460.62     4598.64    136.40 o 
  -5   0   9     9886.76     9685.66    135.69 o 
  -3   0   9     7655.09     7545.42    105.97 o 
  -1   0   9     5778.76     5733.37     75.55 o 
   1   0   9     9700.48     9551.80    117.51 o 
   3   0   9     7147.87     7283.61     94.52 o 
   5   0   9     1339.61     1403.59     34.57 o 
   7   0   9      891.77      907.70     51.30 o 
 -10   1   9     2966.36     3200.83     99.14 o 
  -9   1   9       43.80      106.32     46.07 o 
  -8   1   9     4826.13     4872.38     86.04 o 
  -7   1   9      857.01      859.34     31.90 o 
  -6   1   9     5072.95     4984.50     65.47 o 
  -5   1   9      133.76      127.96     14.11 o 
  -4   1   9     5794.12     5691.05     60.65 o 
  -3   1   9      431.44      426.85     16.10 o 
  -2   1   9    10008.78    10083.81     92.24 o 
  -1   1   9       13.72       37.82     11.81 o 
   0   1   9    13387.03    13465.30    114.86 o 
   1   1   9      180.92      180.58      8.30 o 
   2   1   9     9926.02     9862.50     89.52 o 
   3   1   9      215.95      212.96     10.31 o 
   4   1   9     5057.12     5115.09     51.46 o 
   5   1   9      488.95      511.74     15.83 o 
   6   1   9     3163.28     3282.24     52.95 o 
   7   1   9       12.24       34.09     36.28 o 
   8   1   9     2694.81     2779.18     64.70 o 
 -10   2   9        0.73        9.94     84.86 o 
  -9   2   9     5332.41     5256.59    114.87 o 
  -8   2   9        2.19        3.34     36.10 o 
  -7   2   9     5982.90     6091.35     92.34 o 
  -6   2   9        0.60       21.46     21.98 o 
  -5   2   9     4122.42     4225.89     54.32 o 
  -4   2   9       22.46        0.79     12.90 o 
  -3   2   9     8628.04     8689.40     82.32 o 
  -2   2   9       28.72       39.26     10.07 o 
  -1   2   9    17106.30    17273.76    151.23 o 
   0   2   9      351.95      356.18     10.52 o 
   1   2   9    11099.64    11140.75    100.58 o 
   2   2   9      156.38      146.08      7.96 o 
   3   2   9     5173.81     5203.93     50.95 o 
   4   2   9       17.09       11.91     10.56 o 
   5   2   9     6065.87     6229.48     69.30 o 
   6   2   9       33.99       16.45     18.48 o 
   7   2   9     5625.44     5652.25     91.16 o 
   8   2   9        0.10      -24.63     44.35 o 
  -9   3   9        2.67      -60.22     60.22 o 
  -8   3   9     3421.32     3537.33     84.65 o 
  -7   3   9      431.16      365.26     40.87 o 
  -6   3   9     4828.72     4692.32     71.40 o 
  -5   3   9      171.06      180.58     21.51 o 
  -4   3   9     4030.97     4122.83     50.15 o 
  -3   3   9       15.42        8.20     11.92 o 
  -2   3   9     3590.76     3670.34     39.36 o 
  -1   3   9      156.62      182.55     11.21 o 
   0   3   9     6904.27     7002.35     70.04 o 
   1   3   9      401.82      384.96     11.29 o 
   2   3   9    10516.96    10598.27    108.90 o 
   3   3   9       80.08       80.15     14.10 o 
   4   3   9     6881.68     6994.44     94.85 o 
   5   3   9      262.86      255.55     18.55 o 
   6   3   9     2914.76     2958.32     58.08 o 
   7   3   9       27.19       39.63     36.70 o 
   8   3   9     2160.76     2172.18     67.82 o 
  -9   4   9     1450.73     1375.08     67.27 o 
  -8   4   9      100.05      115.56     48.04 o 
  -7   4   9     3400.27     3447.12     76.19 o 
  -6   4   9        9.12      -28.11     28.11 o 
  -5   4   9     6615.06     6590.59     85.59 o 
  -4   4   9      444.45      423.78     21.00 o 
  -3   4   9     5163.35     5176.64     61.26 o 
  -2   4   9      325.14      321.85     14.18 o 
  -1   4   9     4226.13     4292.52     45.80 o 
   0   4   9      123.38      119.96     10.47 o 
   1   4   9     7465.11     7482.83     92.62 o 
   2   4   9      183.96      181.56     15.68 o 
   3   4   9     6562.00     6685.29     91.73 o 
   4   4   9       39.65       57.21     28.18 o 
   5   4   9     2356.60     2521.17     57.07 o 
   6   4   9      107.64       41.38     36.63 o 
   7   4   9     1708.13     1777.41     67.50 o 
  -8   5   9     3120.71     3152.92     86.77 o 
  -7   5   9      236.39      290.02     44.31 o 
  -6   5   9     2592.65     2554.50     98.25 o 
  -5   5   9        8.18       50.98     24.86 o 
  -4   5   9     3548.50     3524.87     51.99 o 
  -3   5   9      183.88      173.01     18.49 o 
  -2   5   9     8652.44     8563.61    102.74 o 
  -1   5   9       21.56       50.99     14.07 o 
   0   5   9    10496.47    10197.30    116.09 o 
   1   5   9      324.38      341.57     13.34 o 
   2   5   9     5655.91     5667.73     85.84 o 
   3   5   9        1.22      -14.57     31.83 o 
   4   5   9     3510.68     3632.13     82.87 o 
   5   5   9       97.48       48.05     46.51 o 
   6   5   9     3774.27     3912.82     85.36 o 
   7   5   9        0.05      -52.58     62.03 o 
  -7   6   9     2619.80     2603.80    104.01 o 
  -6   6   9        1.45       22.63     58.61 o 
  -5   6   9     2729.46     2810.92     72.49 o 
  -4   6   9      221.04      282.59     30.97 o 
  -3   6   9     4645.21     4569.66     77.60 o 
  -2   6   9       53.66       93.34     24.65 o 
  -1   6   9     7214.62     7048.73    141.88 o 
   0   6   9      263.52      205.51     20.40 o 
   1   6   9     5278.42     5318.09     88.90 o 
   2   6   9       84.49       89.27     37.97 o 
   3   6   9     3274.79     3374.10     87.84 o 
   4   6   9      180.65      202.19     50.24 o 
   5   6   9     3478.76     3519.33     99.75 o 
   6   6   9       88.86      157.55     55.44 o 
  -6   7   9     3116.77     3310.99    112.78 o 
  -5   7   9        4.44        4.32     60.53 o 
  -4   7   9     3003.85     2946.13    119.38 o 
  -3   7   9       36.54       53.81     47.28 o 
  -2   7   9     1530.61     1485.71     50.85 o 
  -1   7   9        6.61        8.42     32.46 o 
   0   7   9     2752.49     2749.17     73.20 o 
   1   7   9       35.41       62.76     32.71 o 
   2   7   9     5922.24     6121.24    132.72 o 
   3   7   9       19.62       13.08     45.11 o 
   4   7   9     4245.55     4616.43    118.07 o 
   5   7   9       20.87      150.77     87.70 o 
  -4   8   9       37.52      -24.61     61.16 o 
  -3   8   9     2656.62     2731.38    125.66 o 
  -2   8   9       37.72       91.27     45.37 o 
  -1   8   9     2462.40     2602.65     78.37 o 
   0   8   9      226.97      303.51     52.30 o 
   1   8   9     3161.58     3164.09     84.66 o 
   2   8   9      165.30      200.53     87.86 o 
   3   8   9     2889.74     2826.71    111.72 o 
 -10   0  10     2594.90     2592.63    151.30 o 
  -8   0  10     2922.27     2920.90     97.05 o 
  -6   0  10     7191.18     7138.05    158.54 o 
  -4   0  10    11072.91    11081.85    152.18 o 
  -2   0  10     5677.11     5719.84     77.95 o 
   0   0  10     4001.09     4143.80     58.21 o 
   2   0  10     7711.07     7839.43     99.59 o 
   4   0  10     6498.68     6527.27    102.22 o 
   6   0  10     2860.25     2944.01     73.48 o 
   8   0  10     2021.98     2037.10     82.06 o 
 -10   1  10        0.37       49.15     81.18 o 
  -9   1  10     3135.26     3288.62     80.07 o 
  -8   1  10      234.61      233.46     47.29 o 
  -7   1  10     3855.96     3894.69     68.47 o 
  -6   1  10      248.70      280.87     30.36 o 
  -5   1  10     4961.42     4840.38     60.56 o 
  -4   1  10      382.76      393.21     16.75 o 
  -3   1  10     7820.56     7780.68     77.97 o 
  -2   1  10      327.41      337.61     12.89 o 
  -1   1  10     8976.89     9074.13     83.93 o 
   0   1  10     1401.63     1382.99     19.22 o 
   1   1  10     5481.64     5573.54     51.23 o 
   2   1  10     1939.36     1945.57     23.70 o 
   3   1  10     3720.21     3824.58     43.70 o 
   4   1  10        9.96        1.84     10.94 o 
   5   1  10     4782.85     4870.85     57.96 o 
   6   1  10       23.24      -24.59     24.59 o 
   7   1  10     4795.98     4785.48     94.14 o 
   8   1  10       89.76       88.33     37.45 o 
  -9   2  10        0.21       56.06     50.44 o 
  -8   2  10     2543.31     2705.01     70.08 o 
  -7   2  10      145.65      122.61     34.13 o 
  -6   2  10     1165.40     1198.98     34.18 o 
  -5   2  10      191.47      201.68     21.08 o 
  -4   2  10     3072.12     3112.83     43.06 o 
  -3   2  10       15.73       34.11     13.38 o 
  -2   2  10    14646.44    15004.02    134.35 o 
  -1   2  10       15.23       59.55     12.77 o 
   0   2  10    15354.52    15233.54    131.45 o 
   1   2  10       31.00       44.21      9.74 o 
   2   2  10     4157.98     4200.15     43.17 o 
   3   2  10       13.82        2.93     10.85 o 
   4   2  10     2523.14     2611.16     35.32 o 
   5   2  10       46.53       15.03     18.25 o 
   6   2  10     5224.88     5417.78     87.71 o 
   7   2  10        0.11      -26.84     26.84 o 
   8   2  10     4094.92     4080.33    110.05 o 
  -9   3  10     1870.39     1878.04     73.54 o 
  -8   3  10      156.01      158.79     53.03 o 
  -7   3  10     2902.58     2952.27     70.87 o 
  -6   3  10      429.35      456.19     31.07 o 
  -5   3  10     6103.58     6160.26     98.22 o 
  -4   3  10       23.86       22.65     17.08 o 
  -3   3  10     8292.22     8298.29     83.99 o 
  -2   3  10      106.97      118.45     12.25 o 
  -1   3  10     7132.79     7262.98     68.38 o 
   0   3  10      598.04      597.88     15.28 o 
   1   3  10     6356.04     6395.44     69.03 o 
   2   3  10      623.54      598.58     15.82 o 
   3   3  10     5856.05     6025.00     73.88 o 
   4   3  10       29.99       39.29     19.18 o 
   5   3  10     4185.15     4323.59     74.76 o 
   6   3  10       48.34       60.78     27.17 o 
   7   3  10     2692.15     2729.09     64.95 o 
  -9   4  10        1.60      -30.09     69.28 o 
  -8   4  10     1948.50     1903.75     92.96 o 
  -7   4  10      121.57      152.73     51.37 o 
  -6   4  10     4667.11     4637.65     85.49 o 
  -5   4  10       39.05       41.71     25.55 o 
  -4   4  10     7935.84     8108.34     95.47 o 
  -3   4  10       11.05      -15.61     15.61 o 
  -2   4  10     6101.60     6085.56     64.84 o 
  -1   4  10       64.33       78.71     15.62 o 
   0   4  10     5309.77     5221.31     57.48 o 
   1   4  10      329.27      338.09     15.15 o 
   2   4  10     7458.87     7379.51     89.57 o 
   3   4  10        7.58       -9.52     14.76 o 
   4   4  10     5762.17     5948.27    127.92 o 
   5   4  10       77.11      110.54     33.56 o 
   6   4  10     2486.14     2516.96     76.13 o 
   7   4  10        3.03      -26.78     45.78 o 
  -8   5  10       79.46       52.93     62.01 o 
  -7   5  10     3131.19     3193.76     86.70 o 
  -6   5  10       97.58      159.04     42.19 o 
  -5   5  10     2716.64     2753.66     59.34 o 
  -4   5  10       73.53       65.35     25.58 o 
  -3   5  10     4916.89     4853.10     67.48 o 
  -2   5  10       37.35       50.78     16.39 o 
  -1   5  10     7504.04     7321.20     82.04 o 
   0   5  10      495.80      445.60     14.67 o 
   1   5  10     4570.49     4636.22     71.18 o 
   2   5  10      478.60      443.07     21.22 o 
   3   5  10     2731.98     2876.97     70.20 o 
   4   5  10       19.39      -13.71     37.12 o 
   5   5  10     4176.42     4414.20     93.49 o 
   6   5  10       59.51       91.36     56.73 o 
  -7   6  10      117.53      102.20     82.67 o 
  -6   6  10     1760.39     1672.26     70.95 o 
  -5   6  10       43.23       19.41     40.83 o 
  -4   6  10     2567.61     2546.61     62.39 o 
  -3   6  10       91.45       97.36     28.02 o 
  -2   6  10     6434.50     6176.51     96.89 o 
  -1   6  10        6.57        5.17     29.99 o 
   0   6  10     6853.08     6956.21    124.96 o 
   1   6  10      101.04       91.12     27.06 o 
   2   6  10     3288.22     3385.50     80.51 o 
   3   6  10        0.15       -1.11     43.97 o 
   4   6  10     2762.03     2864.83     83.93 o 
   5   6  10       43.37      101.22     44.38 o 
  -6   7  10        9.49     -111.62    111.62 o 
  -5   7  10     4132.98     4130.17    222.53 o 
  -4   7  10       11.67       34.36     47.85 o 
  -3   7  10     3965.14     3920.63     99.00 o 
  -2   7  10       37.91      -19.24     41.60 o 
  -1   7  10     2596.53     2587.32     84.05 o 
   0   7  10        5.92      -27.19     31.18 o 
   1   7  10     3339.99     3169.51     83.20 o 
   2   7  10        0.24      -12.48     47.61 o 
   3   7  10     4357.33     4505.34    112.08 o 
   4   7  10       57.17       10.08     74.02 o 
  -3   8  10       26.13      173.76    114.15 o 
  -2   8  10     3075.08     2901.16     84.40 o 
  -1   8  10       27.07       97.98     79.72 o 
   0   8  10     3265.52     3229.38     88.07 o 
   1   8  10      288.66      371.88     70.05 o 
   2   8  10     3420.37     3630.75    123.43 o 
  -9   0  11     1300.46     1322.05     85.53 o 
  -7   0  11     2659.52     2812.89     95.64 o 
  -5   0  11     9046.33     8924.46    154.08 o 
  -3   0  11     9335.07     9194.75    128.55 o 
  -1   0  11     4363.02     4401.91     63.46 o 
   1   0  11     6951.55     6908.27     90.28 o 
   3   0  11    13204.11    13197.97    191.62 o 
   5   0  11     7772.19     7794.20    152.18 o 
   7   0  11     2347.34     2366.52     85.39 o 
  -9   1  11      304.00      215.70     52.91 o 
  -8   1  11     2017.76     2246.23     63.16 o 
  -7   1  11       27.12       54.93     34.90 o 
  -6   1  11     3869.75     3819.03     70.81 o 
  -5   1  11       62.43       39.14     24.13 o 
  -4   1  11     6542.25     6444.26     78.35 o 
  -3   1  11      180.85      192.04     14.88 o 
  -2   1  11     7465.02     7519.21     73.02 o 
  -1   1  11        1.38       23.15     10.34 o 
   0   1  11     6286.51     6322.35     59.68 o 
   1   1  11      750.32      751.00     14.72 o 
   2   1  11     5314.48     5400.61     54.16 o 
   3   1  11       37.89       29.25     12.31 o 
   4   1  11     5101.27     5199.13     61.15 o 
   5   1  11      199.54      209.78     21.43 o 
   6   1  11     4191.26     4240.69     73.70 o 
   7   1  11       10.26       17.58     35.05 o 
  -9   2  11     2537.00     2672.34     84.00 o 
  -8   2  11       35.69       32.63     42.88 o 
  -7   2  11     4010.32     3971.87     81.96 o 
  -6   2  11       26.86        3.94     28.00 o 
  -5   2  11     3010.48     3064.35     62.54 o 
  -4   2  11      107.84      112.75     18.06 o 
  -3   2  11     3748.65     3830.23     47.65 o 
  -2   2  11      388.28      393.69     15.26 o 
  -1   2  11     6019.65     6145.03     61.38 o 
   0   2  11       95.61      118.30     11.87 o 
   1   2  11     4116.98     4202.62     46.53 o 
   2   2  11        1.94       13.96     11.22 o 
   3   2  11     2840.46     2952.66     36.60 o 
   4   2  11        1.52       -3.82     11.72 o 
   5   2  11     4734.36     4885.62     74.94 o 
   6   2  11       18.94      -18.35     25.45 o 
   7   2  11     4547.01     4635.92     88.19 o 
  -9   3  11      104.07      120.07     52.09 o 
  -8   3  11     2043.80     1983.32     71.80 o 
  -7   3  11       70.93       76.33     36.25 o 
  -6   3  11     6132.33     6121.67     94.36 o 
  -5   3  11       18.66      -12.01     25.18 o 
  -4   3  11    10044.25    10155.23    120.57 o 
  -3   3  11      439.84      424.11     20.03 o 
  -2   3  11     6721.55     6723.32     73.45 o 
  -1   3  11      146.71      160.40     14.50 o 
   0   3  11     4052.24     4073.29     46.24 o 
   1   3  11      150.17      147.85     11.62 o 
   2   3  11     5533.22     5517.75     80.17 o 
   3   3  11        1.83       -1.70     15.73 o 
   4   3  11     6274.70     6405.13     99.40 o 
   5   3  11      186.76      167.09     25.53 o 
   6   3  11     3721.85     3688.96     77.74 o 
   7   3  11        4.15       58.45     51.47 o 
  -8   4  11       15.97       38.33     52.43 o 
  -7   4  11     2804.55     2860.50     80.40 o 
  -6   4  11       27.65       23.38     37.56 o 
  -5   4  11     7498.91     7425.58    108.19 o 
  -4   4  11       69.26       48.37     25.33 o 
  -3   4  11     7575.63     7720.91     91.88 o 
  -2   4  11      111.66      134.81     18.78 o 
  -1   4  11     3890.54     3912.88     55.89 o 
   0   4  11      105.53      113.06     14.13 o 
   1   4  11     5280.93     5163.29     63.28 o 
   2   4  11      286.90      253.90     21.51 o 
   3   4  11     8207.36     8296.72    129.80 o 
   4   4  11        2.31        0.65     22.50 o 
   5   4  11     4711.43     4773.41     96.87 o 
   6   4  11        1.53       10.84     49.90 o 
  -8   5  11     2089.73     2087.78    107.44 o 
  -7   5  11       51.83       18.96     59.61 o 
  -6   5  11     2241.35     2178.38     79.06 o 
  -5   5  11       65.19       93.48     31.86 o 
  -4   5  11     3229.29     3313.31     65.86 o 
  -3   5  11       27.68       15.24     23.12 o 
  -2   5  11     6252.97     6322.03     81.94 o 
  -1   5  11        5.04       12.57     18.24 o 
   0   5  11     6713.48     6683.85    112.61 o 
   1   5  11      253.16      224.20     29.21 o 
   2   5  11     3622.15     3650.59     71.62 o 
   3   5  11       15.95      -24.17     39.18 o 
   4   5  11     2383.87     2563.08     74.44 o 
   5   5  11       14.40       -5.05     60.40 o 
   6   5  11     2504.58     2556.94     98.40 o 
  -7   6  11     2594.96     2509.80    133.08 o 
  -6   6  11       42.61      -16.27     66.85 o 
  -5   6  11     2311.16     2326.01     74.51 o 
  -4   6  11      212.91      208.31     55.29 o 
  -3   6  11     2941.06     2997.69     74.12 o 
  -2   6  11      654.20      669.87     40.49 o 
  -1   6  11     4511.81     4523.21     93.19 o 
   0   6  11        9.33      -26.92     32.12 o 
   1   6  11     4167.91     4239.20     82.14 o 
   2   6  11      116.26      206.51     39.21 o 
   3   6  11     3418.42     3660.62     87.92 o 
   4   6  11        3.49      -42.60     58.28 o 
   5   6  11     3413.48     3435.47    124.68 o 
  -5   7  11        2.09      201.12    106.31 o 
  -4   7  11     5378.81     5207.54    126.06 o 
  -3   7  11      154.53      239.40     51.45 o 
  -2   7  11     3204.12     3298.83     90.74 o 
  -1   7  11       72.79       33.32     38.29 o 
   0   7  11     2164.85     2031.59     62.43 o 
   1   7  11       18.85      -13.00     34.01 o 
   2   7  11     4010.45     4145.02    106.73 o 
   3   7  11       15.62      103.63    100.74 o 
  -2   8  11       55.66       48.78     68.94 o 
  -1   8  11     2098.15     1853.77     98.12 o 
   0   8  11      111.13       -1.92     58.88 o 
  -8   0  12     1444.64     1501.29     84.34 o 
  -6   0  12     6030.69     5932.64    188.84 o 
  -4   0  12    10315.22    10169.21    206.45 o 
  -2   0  12     4875.74     4958.11     84.39 o 
   0   0  12     2838.15     2915.85     51.17 o 
   2   0  12     7754.18     7582.04    108.58 o 
   4   0  12     9211.79     9191.66    155.39 o 
   6   0  12     3895.43     3854.11    109.22 o 
  -9   1  12     2197.64     2149.12     77.45 o 
  -8   1  12       13.84      109.87     42.07 o 
  -7   1  12     3941.66     3902.57     83.46 o 
  -6   1  12      282.18      356.42     38.80 o 
  -5   1  12     4216.59     4245.95     76.12 o 
  -4   1  12      127.48      118.72     22.17 o 
  -3   1  12     4581.88     4618.76     60.47 o 
  -2   1  12     1214.03     1185.19     24.51 o 
  -1   1  12     6896.68     6963.10     74.03 o 
   0   1  12       15.93       15.60     13.96 o 
   1   1  12     8612.32     8585.42     84.73 o 
   2   1  12      289.54      304.68     15.54 o 
   3   1  12     6809.92     6823.75     80.92 o 
   4   1  12       20.72       23.06     22.18 o 
   5   1  12     4133.72     4235.36     73.78 o 
   6   1  12      152.81      204.42     41.28 o 
   7   1  12     2776.83     2840.69     93.35 o 
  -9   2  12       41.25      108.11     49.70 o 
  -8   2  12     4970.51     4798.07     99.70 o 
  -7   2  12       25.70       -4.65     41.62 o 
  -6   2  12     4194.76     4223.03     85.11 o 
  -5   2  12       52.19       53.02     25.23 o 
  -4   2  12     2283.88     2259.57     45.28 o 
  -3   2  12      221.33      216.97     18.31 o 
  -2   2  12     5489.07     5592.12     68.99 o 
  -1   2  12      103.06      125.34     15.56 o 
   0   2  12    10114.11    10049.48    102.02 o 
   1   2  12        8.81       19.88     20.67 o 
   2   2  12     5524.96     5324.21     59.05 o 
   3   2  12        0.85        9.09     14.57 o 
   4   2  12     2509.07     2515.39     48.42 o 
   5   2  12      128.75      116.51     39.58 o 
   6   2  12     3190.37     3187.62     69.04 o 
   7   2  12       83.99       33.03     62.42 o 
  -8   3  12        1.95       72.71     52.99 o 
  -7   3  12     2647.52     2671.59     70.35 o 
  -6   3  12       15.34       67.93     34.20 o 
  -5   3  12     3889.59     3873.56     85.82 o 
  -4   3  12      566.21      566.46     26.50 o 
  -3   3  12     3841.59     3831.23     63.68 o 
  -2   3  12     1752.05     1704.88     32.88 o 
  -1   3  12     3785.41     3729.50     49.05 o 
   0   3  12       66.15       66.27     16.29 o 
   1   3  12     6107.55     5838.48     81.57 o 
   2   3  12      199.14      225.15     15.56 o 
   3   3  12     7392.01     7233.90    109.70 o 
   4   3  12       63.12       37.84     44.48 o 
   5   3  12     4354.21     4497.81     97.17 o 
   6   3  12      303.26      367.06     38.23 o 
  -8   4  12     1821.57     1730.32     82.97 o 
  -7   4  12       27.37       47.69     54.25 o 
  -6   4  12     4758.66     4869.08     98.44 o 
  -5   4  12       93.96       83.49     37.63 o 
  -4   4  12     6936.90     6880.58    124.68 o 
  -3   4  12        0.82       28.02     22.39 o 
  -2   4  12     3757.90     3791.77     59.37 o 
  -1   4  12        0.36      -20.79     20.79 o 
   0   4  12     2699.21     2693.38     42.75 o 
   1   4  12      132.37      107.47     23.32 o 
   2   4  12     5676.40     5878.94    101.46 o 
   3   4  12       39.68       16.10     24.11 o 
   4   4  12     6079.03     6091.71    106.15 o 
   5   4  12       22.98       36.68     44.73 o 
   6   4  12     2705.61     2751.50     88.03 o 
  -7   5  12     3731.86     3659.70    105.38 o 
  -6   5  12      108.59      236.15     53.61 o 
  -5   5  12     2930.03     2884.41     79.03 o 
  -4   5  12        1.60       16.89     35.62 o 
  -3   5  12     3349.75     3292.42     80.45 o 
  -2   5  12       69.03       65.13     32.22 o 
  -1   5  12     6363.19     6544.28    112.21 o 
   0   5  12       66.42       71.90     38.89 o 
   1   5  12     6195.66     6163.03    106.67 o 
   2   5  12      282.48      304.44     28.10 o 
   3   5  12     2891.98     2859.23     69.99 o 
   4   5  12        3.03      -37.52     37.52 o 
   5   5  12     1794.72     1708.34     68.63 o 
  -6   6  12     2856.92     2790.08    183.70 o 
  -5   6  12       11.98       52.42     63.01 o 
  -4   6  12     2456.55     2427.97     80.74 o 
  -3   6  12      323.69      323.54     39.57 o 
  -2   6  12     3801.80     3895.95     88.51 o 
  -1   6  12      141.31      128.46     54.66 o 
   0   6  12     4757.49     4858.39    100.11 o 
   1   6  12       58.70       79.40     38.60 o 
   2   6  12     2417.64     2397.46     58.81 o 
   3   6  12        5.56       27.63     53.45 o 
   4   6  12     1105.77     1054.72     88.96 o 
  -4   7  12      125.10      145.72     61.31 o 
  -3   7  12     2966.14     2986.47     90.30 o 
  -2   7  12      177.27      130.79     48.09 o 
  -1   7  12     2098.35     1973.72     73.33 o 
   0   7  12       20.11       64.40     46.04 o 
   1   7  12     2615.02     2558.09     69.61 o 
   2   7  12      192.17      178.72     62.99 o 
  -9   0  13     1623.45     1644.20     97.90 o 
  -7   0  13     1356.72     1470.58     82.01 o 
  -5   0  13     3909.16     4006.73    112.15 o 
  -3   0  13     6808.09     6866.06    138.22 o 
  -1   0  13     4772.04     4821.32     82.60 o 
   1   0  13     4778.38     4747.48     80.20 o 
   3   0  13     7037.50     7138.34    126.39 o 
   5   0  13     4941.57     4976.40    131.65 o 
  -9   1  13       23.01      -32.12     78.72 o 
  -8   1  13     3528.52     3532.03     85.97 o 
  -7   1  13      103.02      120.10     45.41 o 
  -6   1  13     3704.47     3736.74     81.40 o 
  -5   1  13      235.04      237.79     31.65 o 
  -4   1  13     3929.35     3977.26     84.34 o 
  -3   1  13      111.61       79.10     20.32 o 
  -2   1  13     5796.56     5829.99     75.49 o 
  -1   1  13      196.86      241.12     19.86 o 
   0   1  13     7546.29     7411.06     81.54 o 
   1   1  13      198.05      202.03     18.85 o 
   2   1  13     6419.83     6459.66     73.57 o 
   3   1  13      133.97      114.64     20.95 o 
   4   1  13     4776.66     4805.78     81.40 o 
   5   1  13      139.82      127.56     29.98 o 
   6   1  13     3955.48     4075.10    113.30 o 
  -8   2  13        2.54       51.06     53.33 o 
  -7   2  13     4509.03     4632.08     98.19 o 
  -6   2  13        8.95        9.07     36.26 o 
  -5   2  13     3250.45     3251.76     68.27 o 
  -4   2  13        4.14        5.24     26.84 o 
  -3   2  13     4777.59     4705.21     67.06 o 
  -2   2  13       51.04       62.12     20.12 o 
  -1   2  13    11288.94    11049.89    123.37 o 
   0   2  13        2.14       -8.32     16.55 o 
   1   2  13     9712.48     9313.41    110.64 o 
   2   2  13        4.77       22.07     18.48 o 
   3   2  13     3324.49     3401.58     62.08 o 
   4   2  13       14.19        9.95     25.97 o 
   5   2  13     2525.09     2569.10     56.52 o 
   6   2  13       26.21       43.45     35.56 o 
  -8   3  13     1828.88     1839.14     73.42 o 
  -7   3  13        9.02       93.89     52.49 o 
  -6   3  13     2887.01     2901.94     74.29 o 
  -5   3  13        4.52       63.00     36.96 o 
  -4   3  13     4737.72     4801.67     78.95 o 
  -3   3  13      272.63      243.30     25.88 o 
  -2   3  13     5003.54     4971.47     69.40 o 
  -1   3  13      264.95      262.47     21.77 o 
   0   3  13     4044.70     3905.46     60.06 o 
   1   3  13       26.69       -8.84     21.95 o 
   2   3  13     4131.61     4134.77     72.10 o 
   3   3  13        0.01       23.57     27.91 o 
   4   3  13     4152.08     4136.89     82.86 o 
   5   3  13      226.21      234.19     36.18 o 
   6   3  13     2631.26     2662.60    129.04 o 
  -7   4  13     1087.27     1035.26     86.18 o 
  -6   4  13      695.39      728.19     54.81 o 
  -5   4  13     2937.44     3112.52     82.71 o 
  -4   4  13      253.96      211.38     36.28 o 
  -3   4  13     5414.33     5497.48     93.04 o 
  -2   4  13       15.10       36.66     28.57 o 
  -1   4  13     4282.18     4256.01     75.88 o 
   0   4  13        0.99       -5.40     26.47 o 
   1   4  13     3707.61     3790.55     75.26 o 
   2   4  13      160.50      181.94     29.64 o 
   3   4  13     4351.66     4399.37     85.46 o 
   4   4  13       13.14        1.02     31.76 o 
   5   4  13     2910.88     2820.13     67.76 o 
  -6   5  13     2616.82     2529.67     90.96 o 
  -5   5  13      299.44      183.52     57.29 o 
  -4   5  13     1833.55     1828.82     59.17 o 
  -3   5  13        3.01       21.34     39.41 o 
  -2   5  13     3532.08     3460.94     75.29 o 
  -1   5  13       88.31      173.93     33.52 o 
   0   5  13     5437.49     5558.95    101.94 o 
   1   5  13       19.39      -32.04     32.04 o 
   2   5  13     3345.21     3368.36     74.15 o 
   3   5  13       10.72      -27.55     34.34 o 
   4   5  13     1923.33     1926.17     83.99 o 
  -5   6  13     2124.86     2050.52     94.69 o 
  -4   6  13       15.91       43.27     65.68 o 
  -3   6  13     2443.78     2435.38     84.64 o 
  -2   6  13      175.06      186.39     50.21 o 
  -1   6  13     3810.03     3763.90     87.17 o 
   0   6  13        3.87      -39.22     39.22 o 
   1   6  13     2799.70     2739.80     69.15 o 
   2   6  13      152.34      199.23     71.78 o 
   3   6  13     1274.64     1270.66     63.11 o 
  -3   7  13       31.38       31.73     86.63 o 
  -2   7  13     2181.10     2127.43     76.62 o 
  -1   7  13       42.91       44.88     55.73 o 
   0   7  13      962.56     1062.49     65.20 o 
  -8   0  14     1231.63     1334.45     94.85 o 
  -6   0  14     2755.34     2567.44     96.16 o 
  -4   0  14     8006.43     8116.61    165.67 o 
  -2   0  14     7043.63     6807.98    144.96 o 
   0   0  14     3260.44     3154.65     63.18 o 
   2   0  14     4961.17     4852.19     93.66 o 
   4   0  14     7236.74     7228.42    204.18 o 
   6   0  14     3425.62     3359.67    172.70 o 
  -8   1  14       17.76       94.41     52.49 o 
  -7   1  14     2633.02     2605.87     72.60 o 
  -6   1  14      605.58      631.92     45.74 o 
  -5   1  14     4309.83     4256.89     87.51 o 
  -4   1  14      142.44       25.46     30.70 o 
  -3   1  14     6057.58     5995.59     95.43 o 
  -2   1  14      303.15      314.21     23.14 o 
  -1   1  14     6705.69     6490.34    106.73 o 
   0   1  14        5.73       27.52     20.34 o 
   1   1  14     5676.22     5524.68     66.20 o 
   2   1  14      474.26      425.23     23.99 o 
   3   1  14     4215.16     4236.48     75.59 o 
   4   1  14       11.95       32.66     26.98 o 
   5   1  14     3150.57     3169.65     70.84 o 
   6   1  14      279.95      282.51     55.55 o 
  -8   2  14     3320.22     3119.12     90.59 o 
  -7   2  14        3.43      -13.01     44.40 o 
  -6   2  14     3438.47     3481.34     81.39 o 
  -5   2  14        2.37       -9.72     37.16 o 
  -4   2  14     2309.74     2396.87     61.31 o 
  -3   2  14       17.55       33.28     26.19 o 
  -2   2  14     4748.05     4822.43     76.29 o 
  -1   2  14       38.77        9.77     22.40 o 
   0   2  14     9207.42     8971.48    141.45 o 
   1   2  14        8.54        3.42     27.57 o 
   2   2  14     6116.00     6050.78    104.80 o 
   3   2  14       72.30       99.66     32.08 o 
   4   2  14     2530.95     2465.78     56.98 o 
   5   2  14       42.91       61.04     35.37 o 
  -7   3  14     2400.35     2375.79     95.86 o 
  -6   3  14      141.45      184.24     52.98 o 
  -5   3  14     5200.74     5054.02    100.06 o 
  -4   3  14       26.71       61.84     31.99 o 
  -3   3  14     7028.11     7080.70    105.37 o 
  -2   3  14      286.41      293.61     28.74 o 
  -1   3  14     4455.67     4449.92    116.65 o 
   0   3  14       33.40       27.04     28.22 o 
   1   3  14     2942.64     2964.06     65.37 o 
   2   3  14      255.45      281.73     41.87 o 
   3   3  14     3613.97     3620.87     74.65 o 
   4   3  14       40.23       78.08     34.25 o 
   5   3  14     3378.58     3433.10    101.05 o 
  -7   4  14      126.12       72.18     69.19 o 
  -6   4  14     2103.16     2025.65     83.94 o 
  -5   4  14      113.50      174.45     55.91 o 
  -4   4  14     4852.00     4992.88     98.38 o 
  -3   4  14       19.73       49.05     29.18 o 
  -2   4  14     3662.40     3603.28     72.23 o 
  -1   4  14       42.87       52.50     32.96 o 
   0   4  14     1551.77     1536.89     49.29 o 
   1   4  14      108.35      102.32     32.80 o 
   2   4  14     2714.54     2694.39     65.22 o 
   3   4  14      165.70      231.04     35.31 o 
   4   4  14     4523.04     4433.05     98.68 o 
  -5   5  14     1973.23     2255.62    116.63 o 
  -4   5  14        6.27       76.88     49.54 o 
  -3   5  14     2130.46     2124.51     66.52 o 
  -2   5  14      317.02      381.35     48.19 o 
  -1   5  14     3259.25     3239.36     73.53 o 
   0   5  14       22.83       55.78     39.98 o 
   1   5  14     3449.60     3519.45     78.12 o 
   2   5  14      196.76      195.95     34.85 o 
   3   5  14     2189.65     2155.27     60.51 o 
  -4   6  14     1548.93     1527.50     87.89 o 
  -3   6  14       12.49      -19.31     84.40 o 
  -2   6  14     2473.92     2501.88     72.31 o 
  -1   6  14      104.88       38.61     50.47 o 
   0   6  14     4134.24     4229.37     97.96 o 
   1   6  14        1.54       98.51     71.30 o 
   2   6  14     3483.42     3397.69     81.28 o 
  -7   0  15     2352.27     2257.33    133.75 o 
  -5   0  15     5540.53     5305.67    148.77 o 
  -3   0  15     8156.73     8188.15    166.18 o 
  -1   0  15     4384.85     4218.39     97.90 o 
   1   0  15     2496.72     2453.76     80.29 o 
   3   0  15     3763.07     3644.50    131.67 o 
   5   0  15     3269.22     3164.01    166.21 o 
  -7   1  15        6.85      -30.85     63.58 o 
  -6   1  15     3453.16     3436.86     84.03 o 
  -5   1  15      230.33      155.42     40.77 o 
  -4   1  15     4111.55     4129.19     86.57 o 
  -3   1  15       12.00       16.51     35.07 o 
  -2   1  15     4960.64     4903.33     78.63 o 
  -1   1  15      333.72      363.41     28.44 o 
   0   1  15     5665.90     5786.18     92.04 o 
   1   1  15        0.44       -2.53     24.65 o 
   2   1  15     4455.10     4391.82     83.79 o 
   3   1  15       55.86       77.21     29.76 o 
   4   1  15     2467.32     2377.60     62.43 o 
   5   1  15       82.45      112.41     43.10 o 
  -7   2  15     4171.36     4029.95    113.12 o 
  -6   2  15        0.33      -27.02     61.69 o 
  -5   2  15     3704.29     3690.78     85.33 o 
  -4   2  15        3.36      -20.07     38.96 o 
  -3   2  15     2363.47     2278.00     71.18 o 
  -2   2  15       21.97       21.66     26.30 o 
  -1   2  15     4373.33     4527.49     81.17 o 
   0   2  15        2.34        2.45     29.83 o 
   1   2  15     5944.27     5964.40    106.18 o 
   2   2  15       68.34       70.32     36.64 o 
   3   2  15     3081.71     3067.56     71.44 o 
   4   2  15       44.63       31.23     50.15 o 
   5   2  15     1961.09     2184.14     83.55 o 
  -7   3  15        0.66      -73.84     73.84 o 
  -6   3  15     2231.03     2269.61     78.93 o 
  -5   3  15      242.87      184.52     53.20 o 
  -4   3  15     3947.69     4008.50     89.32 o 
  -3   3  15        0.86       37.46     33.33 o 
  -2   3  15     4528.66     4625.06     85.32 o 
  -1   3  15      146.92      117.02     30.17 o 
   0   3  15     3934.38     3974.44     80.83 o 
   1   3  15       38.04       29.47     33.79 o 
   2   3  15     4115.48     4118.11     83.37 o 
   3   3  15      199.24      184.55     50.49 o 
   4   3  15     4024.51     3984.47     87.29 o 
  -6   4  15        1.04       91.09     99.68 o 
  -5   4  15     2853.99     2773.13     88.36 o 
  -4   4  15        4.88       30.69     46.79 o 
  -3   4  15     3943.76     3809.68     93.75 o 
  -2   4  15       98.33      122.51     44.09 o 
  -1   4  15     2559.34     2587.32     67.55 o 
   0   4  15       12.85      -27.15     38.64 o 
   1   4  15     2195.66     2194.62     60.50 o 
   2   4  15       44.00       -5.21     35.85 o 
   3   4  15     3392.69     3396.03     86.43 o 
  -5   5  15      105.97      331.57    163.18 o 
  -4   5  15     1436.76     1478.47     69.77 o 
  -3   5  15       36.16       26.30     56.30 o 
  -2   5  15     2147.80     2098.03     71.13 o 
  -1   5  15        4.47       34.47     40.18 o 
   0   5  15     4386.68     4461.26     91.84 o 
   1   5  15       92.16       99.62     36.44 o 
   2   5  15     3542.56     3355.51     82.32 o 
  -1   6  15     2638.16     2441.95     80.49 o 
  -6   0  16     2067.04     1805.69     97.55 o 
  -4   0  16     5626.50     5485.53    197.43 o 
  -2   0  16     5821.86     5770.14    190.05 o 
   0   0  16     1713.23     1571.16     93.56 o 
   2   0  16     1177.08     1039.99     66.48 o 
   4   0  16     3062.86     2931.31    100.60 o 
  -7   1  16     3053.99     2907.93     85.15 o 
  -6   1  16       68.12      101.10     49.37 o 
  -5   1  16     3168.98     3176.66     80.85 o 
  -4   1  16       80.62       82.77     41.27 o 
  -3   1  16     3066.11     3143.77     73.39 o 
  -2   1  16      252.75      326.85     37.09 o 
  -1   1  16     3464.34     3281.51     72.70 o 
   0   1  16      153.58      207.70     34.20 o 
   1   1  16     3491.25     3442.42     83.00 o 
   2   1  16      261.52      261.23     30.75 o 
   3   1  16     2947.00     2773.51     68.30 o 
   4   1  16      226.26      226.27     47.74 o 
  -6   2  16     3357.24     3240.64     97.19 o 
  -5   2  16       58.14       77.95     55.18 o 
  -4   2  16     2250.16     2258.61     74.20 o 
  -3   2  16        1.33      -26.12     44.81 o 
  -2   2  16     3104.95     3265.36     73.09 o 
  -1   2  16       29.40       24.65     35.33 o 
   0   2  16     6242.95     6202.93    112.44 o 
   1   2  16        1.45       40.96     40.17 o 
   2   2  16     4610.99     4534.94     99.04 o 
   3   2  16        4.07      -28.14     41.35 o 
   4   2  16     1668.72     1615.65     77.04 o 
  -6   3  16      172.36       96.96     70.69 o 
  -5   3  16     2201.50     2279.55    103.99 o 
  -4   3  16      117.24      174.92     56.62 o 
  -3   3  16     3704.75     3735.25     79.06 o 
  -2   3  16      150.22      164.35     39.40 o 
  -1   3  16     3523.18     3476.45     77.96 o 
   0   3  16       62.90        7.50     39.90 o 
   1   3  16     2524.39     2435.07     69.04 o 
   2   3  16      295.82      379.84     44.92 o 
   3   3  16     2525.68     2415.21     70.50 o 
  -5   4  16       99.70       63.23     77.49 o 
  -4   4  16     4463.58     4629.87    110.20 o 
  -3   4  16       13.37       97.22     56.09 o 
  -2   4  16     5360.57     5396.08    135.65 o 
  -1   4  16      111.01       98.15     42.80 o 
   0   4  16     2416.79     2410.67     68.55 o 
   1   4  16       81.71      226.79     49.83 o 
   2   4  16     1608.73     1588.92     65.45 o 
  -3   5  16     1753.70     1630.84     86.57 o 
  -2   5  16        5.84      121.13     91.98 o 
  -1   5  16     2918.68     2894.69     82.67 o 
   0   5  16       34.60       49.34     49.86 o 
  -5   0  17     1834.61     2015.57    105.61 o 
  -3   0  17     4413.39     4132.31    160.53 o 
  -1   0  17     3754.02     3591.08    141.06 o 
   1   0  17     2394.36     2520.40     98.93 o 
   3   0  17     3655.62     3576.40    154.26 o 
  -6   1  17     2622.32     2568.41    124.79 o 
  -5   1  17      229.34      340.65     67.84 o 
  -4   1  17     3004.03     2930.11    125.21 o 
  -3   1  17      111.92        9.96     48.77 o 
  -2   1  17     2712.28     2630.21     87.80 o 
  -1   1  17       46.52      123.72     50.62 o 
   0   1  17     2704.25     2549.91    103.34 o 
   1   1  17        6.98        3.48     39.52 o 
   2   1  17     3041.06     2976.42     76.56 o 
   3   1  17      207.13      207.51     58.71 o 
  -5   2  17     2759.02     2726.53     91.52 o 
  -4   2  17        5.99       46.79     57.93 o 
  -3   2  17     1485.50     1510.09     72.35 o 
  -2   2  17       13.41      -17.22     45.80 o 
  -1   2  17     2079.95     1935.16     69.53 o 
   0   2  17       12.54       25.65     40.33 o 
   1   2  17     3701.41     3765.36     92.09 o 
   2   2  17       15.99       75.45     50.45 o 
  -4   3  17     3658.06     3668.70    133.60 o 
  -3   3  17       28.50       28.74     60.53 o 
  -2   3  17     3262.68     3300.72     81.55 o 
  -1   3  17       35.77        3.19     51.47 o 
   0   3  17     1645.61     1520.54     64.52 o 
   1   3  17        6.28       23.36     50.17 o 
  -3   4  17     3895.50     4184.75    140.37 o 
  -2   4  17       17.15       46.91     67.64 o 
  -1   4  17     3242.69     3191.51    100.24 o 
   0   4  17       44.82       72.33     53.35 o 
  -4   0  18     3329.65     3347.94    156.67 o 
  -2   0  18     4688.87     4649.75    217.90 o 
   0   0  18     2706.34     2809.73    177.61 o 
  -4   1  18      124.35       59.03     70.97 o 
  -3   1  18     2129.74     2125.81     92.66 o 
  -2   1  18      141.54      122.64     61.48 o 
  -1   1  18     2817.61     2790.44     85.54 o 
   0   1  18      453.10      603.99     59.12 o 
   1   1  18     3465.77     3532.44    196.33 o 
  -3   2  18       10.50      125.69     75.89 o 
  -2   2  18      652.17      566.55     74.22 o 
  -1   2  18        4.12       29.18     62.95 o 
   0   2  18     2844.88     2810.28     97.61 o 
                                                 
